# Supplementary material for: Acetato­chlorido[2,2′-(ethane-1,2-di­yl)di-1H-benzimidazole]­copper(II) monohydrate
Source: Acta Crystallogr Sect E Struct Rep Online. 2010 Aug 21;66(Pt 9):m1155. doi: 10.1107/S160053681003326X (PMC3008101; doi:10.1107/S160053681003326X)
Supplement: Supplementary file 1 [file e-66-m1155-sup1.cif]

##############################################################################
###                                                                        ###
###        Electronic paper (Acta Crystallographica Section E)             ###
###                                                                        ###
##############################################################################
#                                                                            #
# This CIF contains the data in a paper accepted for publication in Acta     #
# Crystallographica Section E. It conforms to the requirements of Notes      #
# for Authors for Section E, and has been peer reviewed under the auspices   #
# of the IUCr Commission on Journals.                                        #
#                                                                            #
# Full details of the Crystallographic Information File format               #
# are given in the paper "The Crystallographic Information File (CIF):       #
# a New Standard Archive File for Crystallography" by S. R. Hall, F. H.      #
# Allen and I. D. Brown [Acta Cryst. (1991), A47, 655-685].                  #
#                                                                            #
# The current version of the core CIF dictionary is obtainable from          #
# ftp://ftp.iucr.org/pub/cif_core.dic. The current version number is 2.4.    #
#                                                                            #
# Software is freely available for graphical display of the structure(s) in  #
# this CIF.  For information consult the CIF home page http://www.iucr.org/  #
# cif/home.html                                                              #
#                                                                            #
# This file may be used for bona fide research purposes within the           #
# scientific community so long as proper attribution is given to the journal # 
# article from which it was obtained.                                        #
#                                                                            #
##############################################################################
                                             
data_global
_audit_creation_method     'SHELXL-97'
_journal_date_recd_electronic     2010-08-12
_journal_date_accepted     2010-08-18
_journal_name_full     'Acta Crystallographica, Section E'
_journal_year     2010
_journal_volume     66
_journal_issue      9
_journal_page_first     m1155
_journal_page_last     m1155
_journal_paper_category     QM
_journal_coeditor_code     BR2145
_publ_contact_author_name     'Prof. Huai-xia Yang'
_publ_contact_author_address
;
 Pharmacy College
 Henan University of Traditional Chinese Medicine
 Zhengzhou
 450008
 P. R. Chin
;
_publ_contact_author_email     'yanghuaixia888@163.com'
_publ_contact_author_fax     '86 371 65962746'
_publ_contact_author_phone     '86 371 65962746'
_publ_section_title
;
Acetatochlorido[2,2'-(ethane-1,2-diyl)di-1<i>H</i>-benzimidazole]copper(II)
monohydrate
;
loop_
    _publ_author_name
    _publ_author_footnote
    _publ_author_address
    'Yu-xian Li' ?
;
Pharmacy College
Henan University of Traditional Chinese Medicine
Zhengzhou 450008
People's Republic of China
;
    'Huai-xia Yang' ?
;
Pharmacy College
Henan University of Traditional Chinese Medicine
Zhengzhou 450008
People's Republic of China
;
    'Ya-nan Ding' ?
;
Department of Chemistry
Zhengzhou University
Zhengzhou 450052
People's Republic of China
;
    'Xiang-ru Meng' ?
;
Department of Chemistry
Zhengzhou University
Zhengzhou 450052
People's Republic of China
;
_publ_section_synopsis     .
data_I
_audit_creation_method     SHELXL-97
_chemical_name_systematic
;
Acetatochlorido[2,2'-(ethane-1,2-diyl)di-1<i>H</i>-benzimidazole]copper(II)
monohydrate
;
_chemical_name_common     ?
_chemical_formula_moiety     'C18 H17 Cl Cu N4 O2, H2 O'
_chemical_formula_sum     'C18 H19 Cl Cu N4 O3'
_chemical_formula_iupac     '[Cu (C2 H3 O2) Cl (C16 H14 N4)], H2 O'
_chemical_formula_weight     438.36
_chemical_melting_point     ?
_symmetry_cell_setting     monoclinic
_symmetry_space_group_name_H-M     'P 21/c'
_symmetry_space_group_name_Hall     '-P 2ybc'
loop_
    _symmetry_equiv_pos_as_xyz
    'x, y, z'
    '-x, y+1/2, -z+1/2'
    '-x, -y, -z'
    'x, -y-1/2, z-1/2'
_cell_length_a     14.796(3)
_cell_length_b     8.5844(17)
_cell_length_c     15.162(3)
_cell_angle_alpha     90.00
_cell_angle_beta     108.04(3)
_cell_angle_gamma     90.00
_cell_volume     1831.2(6)
_cell_formula_units_Z     4
_cell_measurement_reflns_used     4685
_cell_measurement_theta_min     2.3146
_cell_measurement_theta_max     27.8844
_cell_measurement_temperature     293(2)
_exptl_crystal_description     Prism
_exptl_crystal_colour     Green
_exptl_crystal_size_max     0.22
_exptl_crystal_size_mid     0.20
_exptl_crystal_size_min     0.19
_exptl_crystal_density_diffrn     1.590
_exptl_crystal_density_meas     ?
_exptl_crystal_density_method     'not measured'
_exptl_crystal_F_000     900
_exptl_absorpt_coefficient_mu     1.366
_exptl_absorpt_correction_type     multi-scan
_exptl_absorpt_process_details     '(CrystalClear; Rigaku/MSC, 2006)'
_exptl_absorpt_correction_T_min     0.7532
_exptl_absorpt_correction_T_max     0.7814
_exptl_special_details
;
;
_diffrn_ambient_temperature     293(2)
_diffrn_radiation_type     MoK\a
_diffrn_radiation_wavelength     0.71073
_diffrn_radiation_source     'fine-focus sealed tube'
_diffrn_radiation_monochromator     graphite
_diffrn_measurement_device_type     'Rigaku Saturn'
_diffrn_measurement_method     \w
_diffrn_detector_area_resol_mean     28.5714
_diffrn_reflns_number     12276
_diffrn_reflns_av_R_equivalents     0.0292
_diffrn_reflns_av_sigmaI/netI     0.0313
_diffrn_reflns_theta_min     2.75
_diffrn_reflns_theta_max     26.00
_diffrn_reflns_theta_full     26.00
_diffrn_measured_fraction_theta_max     0.993
_diffrn_measured_fraction_theta_full     0.993
_diffrn_reflns_limit_h_min     -18
_diffrn_reflns_limit_h_max     18
_diffrn_reflns_limit_k_min     -10
_diffrn_reflns_limit_k_max     10
_diffrn_reflns_limit_l_min     -18
_diffrn_reflns_limit_l_max     15
_diffrn_standards_number     ?
_diffrn_standards_interval_count     ?
_diffrn_standards_interval_time     ?
_diffrn_standards_decay_%     ?
_refine_special_details
;
Refinement of <i>F</i>^2^ against ALL reflections. The weighted <i>R</i>-factor
<i>wR</i> and goodness of fit <i>S</i> are based on <i>F</i>^2^, conventional
<i>R</i>-factors <i>R</i> are based on <i>F</i>, with <i>F</i> set to zero for
negative <i>F</i>^2^. The threshold expression of <i>F</i>^2^ >
\s(<i>F</i>^2^) is used only for calculating <i>R</i>-factors(gt) <i>etc</i>.
and is not relevant to the choice of reflections for refinement.
<i>R</i>-factors based on <i>F</i>^2^ are statistically about twice as large
as those based on <i>F</i>, and <i>R</i>- factors based on ALL data will be
even larger.
;
_reflns_number_total     3573
_reflns_number_gt     3135
_reflns_threshold_expression     I>2\s(I)
_refine_ls_structure_factor_coef     Fsqd
_refine_ls_matrix_type     full
_refine_ls_R_factor_all     0.0477
_refine_ls_R_factor_gt     0.0398
_refine_ls_wR_factor_gt     0.0952
_refine_ls_wR_factor_ref     0.1006
_refine_ls_goodness_of_fit_ref     1.073
_refine_ls_restrained_S_all     1.073
_refine_ls_number_reflns     3573
_refine_ls_number_parameters     244
_refine_ls_number_restraints     0
_refine_ls_hydrogen_treatment     constr
_refine_ls_weighting_scheme     calc
_refine_ls_weighting_details
         'calc w=1/[\s^2^(Fo^2^)+(0.0516P)^2^+0.5788P] where P=(Fo^2^+2Fc^2^)/3'
_atom_sites_solution_hydrogens     geom
_atom_sites_solution_primary     direct
_atom_sites_solution_secondary     difmap
_refine_ls_shift/su_max     0.000
_refine_ls_shift/su_mean     0.000
_refine_diff_density_max     0.368
_refine_diff_density_min     -0.332
_refine_ls_extinction_method     none
_refine_ls_extinction_coef     ?
loop_
    _atom_type_symbol
    _atom_type_description
    _atom_type_scat_dispersion_real
    _atom_type_scat_dispersion_imag
    _atom_type_scat_source
    'C' 'C' 0.0033 0.0016
                         'International Tables Vol C Tables 4.2.6.8 and 6.1.1.4'
    'H' 'H' 0.0000 0.0000
                         'International Tables Vol C Tables 4.2.6.8 and 6.1.1.4'
    'N' 'N' 0.0061 0.0033
                         'International Tables Vol C Tables 4.2.6.8 and 6.1.1.4'
    'O' 'O' 0.0106 0.0060
                         'International Tables Vol C Tables 4.2.6.8 and 6.1.1.4'
    'Cl' 'Cl' 0.1484 0.1585
                         'International Tables Vol C Tables 4.2.6.8 and 6.1.1.4'
    'Cu' 'Cu' 0.3201 1.2651
                         'International Tables Vol C Tables 4.2.6.8 and 6.1.1.4'
_computing_data_collection     'CrystalClear (Rigaku/MSC, 2006)'
_computing_cell_refinement     'CrystalClear (Rigaku/MSC, 2006)'
_computing_data_reduction     'CrystalClear (Rigaku/MSC, 2006)'
_computing_structure_solution     'SHELXS97 (Sheldrick, 2008)'
_computing_structure_refinement     'SHELXL97 (Sheldrick, 2008'
_computing_molecular_graphics     'SHELXTL (Sheldrick, 2008)'
_computing_publication_material     'SHELXTL (Sheldrick, 2008)'
loop_
    _atom_site_type_symbol
    _atom_site_label
    _atom_site_fract_x
    _atom_site_fract_y
    _atom_site_fract_z
    _atom_site_U_iso_or_equiv
    _atom_site_adp_type
    _atom_site_calc_flag
    _atom_site_refinement_flags
    _atom_site_occupancy
    _atom_site_disorder_assembly
    _atom_site_disorder_group
    Cu Cu1 0.23644(2) 0.50951(3) 0.26280(2) 0.03006(13) Uani d . 1 . .
    N N1 0.19690(16) 0.3120(2) 0.19598(15) 0.0313(5) Uani d . 1 . .
    N N2 0.19221(17) 0.0579(3) 0.17476(17) 0.0390(6) Uani d . 1 . .
    H H2A 0.2008 -0.0398 0.1871 0.047 Uiso calc R 1 . .
    N N3 0.37363(16) 0.4577(3) 0.32508(16) 0.0338(5) Uani d . 1 . .
    N N4 0.51000(17) 0.3474(3) 0.40310(16) 0.0398(6) Uani d . 1 . .
    H H4A 0.5499 0.2766 0.4306 0.048 Uiso calc R 1 . .
    O O1 0.22960(14) 0.6870(2) 0.35141(14) 0.0436(5) Uani d . 1 . .
    O O2 0.10300(14) 0.5737(2) 0.26343(13) 0.0402(5) Uani d . 1 . .
    O O3 0.34911(15) 0.6401(2) 0.00045(14) 0.0475(5) Uani d . 1 . .
    H H1W 0.3208 0.6478 0.0390 0.057 Uiso d R 1 . .
    H H2W 0.3163 0.6933 -0.0425 0.057 Uiso d R 1 . .
    Cl Cl1 0.23462(6) 0.70125(8) 0.13960(5) 0.0456(2) Uani d . 1 . .
    C C1 0.15038(18) 0.2829(3) 0.10261(18) 0.0297(6) Uani d . 1 . .
    C C2 0.1067(2) 0.3812(3) 0.02902(19) 0.0371(7) Uani d . 1 . .
    H H2B 0.1059 0.4885 0.0370 0.044 Uiso calc R 1 . .
    C C3 0.0645(2) 0.3135(4) -0.0563(2) 0.0472(8) Uani d . 1 . .
    H H3A 0.0336 0.3767 -0.1064 0.057 Uiso calc R 1 . .
    C C4 0.0669(2) 0.1537(4) -0.0695(2) 0.0505(8) Uani d . 1 . .
    H H4B 0.0395 0.1128 -0.1286 0.061 Uiso calc R 1 . .
    C C5 0.1084(2) 0.0554(4) 0.0021(2) 0.0475(8) Uani d . 1 . .
    H H5A 0.1095 -0.0517 -0.0067 0.057 Uiso calc R 1 . .
    C C6 0.14879(19) 0.1216(3) 0.08851(19) 0.0341(6) Uani d . 1 . .
    C C7 0.2186(2) 0.1743(3) 0.23568(19) 0.0347(6) Uani d . 1 . .
    C C8 0.2706(2) 0.1519(3) 0.3365(2) 0.0422(7) Uani d . 1 . .
    H H8A 0.2554 0.0498 0.3555 0.051 Uiso calc R 1 . .
    H H8B 0.2490 0.2292 0.3721 0.051 Uiso calc R 1 . .
    C C9 0.3775(2) 0.1656(3) 0.3583(2) 0.0443(8) Uani d . 1 . .
    H H9A 0.4072 0.1164 0.4179 0.053 Uiso calc R 1 . .
    H H9B 0.3960 0.1065 0.3121 0.053 Uiso calc R 1 . .
    C C10 0.4171(2) 0.3257(3) 0.36158(19) 0.0350(6) Uani d . 1 . .
    C C11 0.44533(19) 0.5716(3) 0.34521(19) 0.0341(6) Uani d . 1 . .
    C C12 0.4432(2) 0.7294(3) 0.3244(2) 0.0425(7) Uani d . 1 . .
    H H12A 0.3869 0.7788 0.2916 0.051 Uiso calc R 1 . .
    C C13 0.5285(2) 0.8104(4) 0.3544(2) 0.0510(8) Uani d . 1 . .
    H H13A 0.5290 0.9162 0.3412 0.061 Uiso calc R 1 . .
    C C14 0.6132(2) 0.7376(4) 0.4037(2) 0.0531(9) Uani d . 1 . .
    H H14A 0.6688 0.7961 0.4229 0.064 Uiso calc R 1 . .
    C C15 0.6167(2) 0.5823(4) 0.4248(2) 0.0477(8) Uani d . 1 . .
    H H15A 0.6733 0.5334 0.4574 0.057 Uiso calc R 1 . .
    C C16 0.5313(2) 0.5015(3) 0.3947(2) 0.0373(7) Uani d . 1 . .
    C C17 0.0792(2) 0.7964(4) 0.3494(3) 0.0570(9) Uani d . 1 . .
    H H17A 0.0632 0.7570 0.4020 0.086 Uiso calc R 1 . .
    H H17B 0.0221 0.8147 0.2992 0.086 Uiso calc R 1 . .
    H H17C 0.1137 0.8923 0.3659 0.086 Uiso calc R 1 . .
    C C18 0.1398(2) 0.6794(3) 0.32005(19) 0.0370(7) Uani d . 1 . .
loop_
    _atom_site_aniso_label
    _atom_site_aniso_U_11
    _atom_site_aniso_U_22
    _atom_site_aniso_U_33
    _atom_site_aniso_U_12
    _atom_site_aniso_U_13
    _atom_site_aniso_U_23
    Cu1 0.0287(2) 0.0265(2) 0.0330(2) 0.00279(13) 0.00674(14) -0.00318(13)
    N1 0.0321(12) 0.0269(12) 0.0326(12) -0.0002(10) 0.0068(10) 0.0016(9)
    N2 0.0431(15) 0.0224(12) 0.0477(15) -0.0004(11) 0.0084(12) 0.0008(11)
    N3 0.0293(13) 0.0349(13) 0.0367(13) 0.0051(10) 0.0094(10) -0.0012(10)
    N4 0.0310(13) 0.0421(14) 0.0404(14) 0.0097(11) 0.0026(10) 0.0034(11)
    O1 0.0339(12) 0.0483(13) 0.0463(12) 0.0038(9) 0.0093(9) -0.0152(10)
    O2 0.0349(11) 0.0407(11) 0.0425(11) 0.0016(9) 0.0083(9) -0.0051(10)
    O3 0.0454(13) 0.0499(13) 0.0435(12) 0.0003(10) 0.0083(10) 0.0003(10)
    Cl1 0.0658(5) 0.0305(4) 0.0414(4) -0.0017(3) 0.0180(4) 0.0043(3)
    C1 0.0261(14) 0.0266(13) 0.0374(14) -0.0026(11) 0.0111(11) -0.0025(11)
    C2 0.0356(16) 0.0307(15) 0.0403(16) -0.0019(12) 0.0050(12) 0.0024(12)
    C3 0.0442(19) 0.0492(19) 0.0420(17) -0.0032(15) 0.0044(14) 0.0054(14)
    C4 0.051(2) 0.056(2) 0.0385(17) -0.0067(16) 0.0050(14) -0.0139(15)
    C5 0.0467(19) 0.0378(17) 0.055(2) -0.0022(15) 0.0107(15) -0.0136(15)
    C6 0.0318(15) 0.0290(14) 0.0405(15) 0.0011(12) 0.0096(12) -0.0041(12)
    C7 0.0343(16) 0.0301(15) 0.0381(15) -0.0011(12) 0.0088(12) 0.0032(12)
    C8 0.0473(19) 0.0364(16) 0.0405(16) -0.0020(14) 0.0098(14) 0.0107(13)
    C9 0.0460(19) 0.0359(16) 0.0437(17) 0.0075(14) 0.0031(14) 0.0076(13)
    C10 0.0330(15) 0.0387(16) 0.0319(14) 0.0058(12) 0.0081(12) 0.0003(12)
    C11 0.0264(14) 0.0387(16) 0.0363(15) 0.0014(12) 0.0082(11) -0.0053(12)
    C12 0.0344(16) 0.0404(17) 0.0521(18) 0.0016(13) 0.0125(14) -0.0040(14)
    C13 0.0449(19) 0.0432(19) 0.068(2) -0.0056(15) 0.0222(17) -0.0068(16)
    C14 0.0349(18) 0.063(2) 0.064(2) -0.0098(16) 0.0190(16) -0.0125(18)
    C15 0.0281(16) 0.059(2) 0.0528(19) 0.0062(15) 0.0073(13) -0.0038(16)
    C16 0.0311(15) 0.0444(18) 0.0364(15) 0.0049(13) 0.0107(12) -0.0034(13)
    C17 0.053(2) 0.056(2) 0.067(2) 0.0192(17) 0.0255(18) -0.0051(18)
    C18 0.0407(17) 0.0375(16) 0.0349(15) 0.0069(13) 0.0150(13) 0.0021(13)
_geom_special_details
;
All e.s.d.'s (except the e.s.d. in the dihedral angle between two l.s. planes)
are estimated using the full covariance matrix. The cell e.s.d.'s are taken
into account individually in the estimation of e.s.d.'s in distances, angles
and torsion angles; correlations between e.s.d.'s in cell parameters are only
used when they are defined by crystal symmetry. An approximate (isotropic)
treatment of cell e.s.d.'s is used for estimating e.s.d.'s involving l.s.
planes.
;
loop_
    _geom_bond_atom_site_label_1
    _geom_bond_atom_site_label_2
    _geom_bond_site_symmetry_2
    _geom_bond_distance
    _geom_bond_publ_flag
    Cu1 N1 . 1.969(2) ?
    Cu1 N3 . 2.006(2) ?
    Cu1 O2 . 2.053(2) ?
    Cu1 O1 . 2.0546(19) ?
    Cu1 C18 . 2.387(3) ?
    Cu1 Cl1 . 2.4836(8) ?
    N1 C7 . 1.320(3) ?
    N1 C1 . 1.392(3) ?
    N2 C7 . 1.335(4) ?
    N2 C6 . 1.379(3) ?
    N2 H2A . 0.8600 ?
    N3 C10 . 1.336(3) ?
    N3 C11 . 1.405(4) ?
    N4 C10 . 1.336(4) ?
    N4 C16 . 1.375(4) ?
    N4 H4A . 0.8600 ?
    O1 C18 . 1.267(3) ?
    O2 C18 . 1.252(3) ?
    O3 H1W . 0.8200 ?
    O3 H2W . 0.8199 ?
    C1 C2 . 1.389(4) ?
    C1 C6 . 1.400(4) ?
    C2 C3 . 1.378(4) ?
    C2 H2B . 0.9300 ?
    C3 C4 . 1.389(4) ?
    C3 H3A . 0.9300 ?
    C4 C5 . 1.362(4) ?
    C4 H4B . 0.9300 ?
    C5 C6 . 1.382(4) ?
    C5 H5A . 0.9300 ?
    C7 C8 . 1.496(4) ?
    C8 C9 . 1.517(4) ?
    C8 H8A . 0.9700 ?
    C8 H8B . 0.9700 ?
    C9 C10 . 1.489(4) ?
    C9 H9A . 0.9700 ?
    C9 H9B . 0.9700 ?
    C11 C12 . 1.389(4) ?
    C11 C16 . 1.397(4) ?
    C12 C13 . 1.387(4) ?
    C12 H12A . 0.9300 ?
    C13 C14 . 1.393(5) ?
    C13 H13A . 0.9300 ?
    C14 C15 . 1.368(5) ?
    C14 H14A . 0.9300 ?
    C15 C16 . 1.389(4) ?
    C15 H15A . 0.9300 ?
    C17 C18 . 1.502(4) ?
    C17 H17A . 0.9600 ?
    C17 H17B . 0.9600 ?
    C17 H17C . 0.9600 ?
loop_
    _geom_angle_atom_site_label_1
    _geom_angle_atom_site_label_2
    _geom_angle_atom_site_label_3
    _geom_angle_site_symmetry_1
    _geom_angle_site_symmetry_3
    _geom_angle
    _geom_angle_publ_flag
    N1 Cu1 N3 . . 98.48(9) ?
    N1 Cu1 O2 . . 95.78(9) ?
    N3 Cu1 O2 . . 153.13(9) ?
    N1 Cu1 O1 . . 155.25(9) ?
    N3 Cu1 O1 . . 95.98(9) ?
    O2 Cu1 O1 . . 63.62(8) ?
    N1 Cu1 C18 . . 126.68(10) ?
    N3 Cu1 C18 . . 126.69(10) ?
    O2 Cu1 C18 . . 31.63(9) ?
    O1 Cu1 C18 . . 32.06(9) ?
    N1 Cu1 Cl1 . . 104.57(7) ?
    N3 Cu1 Cl1 . . 105.94(7) ?
    O2 Cu1 Cl1 . . 92.25(6) ?
    O1 Cu1 Cl1 . . 90.52(7) ?
    C18 Cu1 Cl1 . . 90.03(7) ?
    C7 N1 C1 . . 106.1(2) ?
    C7 N1 Cu1 . . 123.01(18) ?
    C1 N1 Cu1 . . 130.73(17) ?
    C7 N2 C6 . . 108.1(2) ?
    C7 N2 H2A . . 126.0 ?
    C6 N2 H2A . . 126.0 ?
    C10 N3 C11 . . 105.4(2) ?
    C10 N3 Cu1 . . 132.1(2) ?
    C11 N3 Cu1 . . 122.28(18) ?
    C10 N4 C16 . . 108.8(2) ?
    C10 N4 H4A . . 125.6 ?
    C16 N4 H4A . . 125.6 ?
    C18 O1 Cu1 . . 88.55(16) ?
    C18 O2 Cu1 . . 89.06(17) ?
    H1W O3 H2W . . 102.3 ?
    C2 C1 N1 . . 132.0(2) ?
    C2 C1 C6 . . 119.8(2) ?
    N1 C1 C6 . . 108.2(2) ?
    C3 C2 C1 . . 117.5(3) ?
    C3 C2 H2B . . 121.3 ?
    C1 C2 H2B . . 121.3 ?
    C2 C3 C4 . . 121.8(3) ?
    C2 C3 H3A . . 119.1 ?
    C4 C3 H3A . . 119.1 ?
    C5 C4 C3 . . 121.5(3) ?
    C5 C4 H4B . . 119.3 ?
    C3 C4 H4B . . 119.3 ?
    C4 C5 C6 . . 117.2(3) ?
    C4 C5 H5A . . 121.4 ?
    C6 C5 H5A . . 121.4 ?
    N2 C6 C5 . . 132.4(3) ?
    N2 C6 C1 . . 105.5(2) ?
    C5 C6 C1 . . 122.2(3) ?
    N1 C7 N2 . . 112.2(2) ?
    N1 C7 C8 . . 123.8(2) ?
    N2 C7 C8 . . 123.9(2) ?
    C7 C8 C9 . . 112.6(3) ?
    C7 C8 H8A . . 109.1 ?
    C9 C8 H8A . . 109.1 ?
    C7 C8 H8B . . 109.1 ?
    C9 C8 H8B . . 109.1 ?
    H8A C8 H8B . . 107.8 ?
    C10 C9 C8 . . 116.9(2) ?
    C10 C9 H9A . . 108.1 ?
    C8 C9 H9A . . 108.1 ?
    C10 C9 H9B . . 108.1 ?
    C8 C9 H9B . . 108.1 ?
    H9A C9 H9B . . 107.3 ?
    N4 C10 N3 . . 111.7(3) ?
    N4 C10 C9 . . 118.8(2) ?
    N3 C10 C9 . . 129.4(3) ?
    C12 C11 C16 . . 119.6(3) ?
    C12 C11 N3 . . 131.8(3) ?
    C16 C11 N3 . . 108.5(2) ?
    C13 C12 C11 . . 117.4(3) ?
    C13 C12 H12A . . 121.3 ?
    C11 C12 H12A . . 121.3 ?
    C12 C13 C14 . . 121.8(3) ?
    C12 C13 H13A . . 119.1 ?
    C14 C13 H13A . . 119.1 ?
    C15 C14 C13 . . 121.7(3) ?
    C15 C14 H14A . . 119.2 ?
    C13 C14 H14A . . 119.2 ?
    C14 C15 C16 . . 116.4(3) ?
    C14 C15 H15A . . 121.8 ?
    C16 C15 H15A . . 121.8 ?
    N4 C16 C15 . . 131.4(3) ?
    N4 C16 C11 . . 105.5(3) ?
    C15 C16 C11 . . 123.1(3) ?
    C18 C17 H17A . . 109.5 ?
    C18 C17 H17B . . 109.5 ?
    H17A C17 H17B . . 109.5 ?
    C18 C17 H17C . . 109.5 ?
    H17A C17 H17C . . 109.5 ?
    H17B C17 H17C . . 109.5 ?
    O2 C18 O1 . . 118.5(3) ?
    O2 C18 C17 . . 121.1(3) ?
    O1 C18 C17 . . 120.4(3) ?
    O2 C18 Cu1 . . 59.32(14) ?
    O1 C18 Cu1 . . 59.39(14) ?
    C17 C18 Cu1 . . 174.9(2) ?
loop_
    _geom_hbond_atom_site_label_D
    _geom_hbond_atom_site_label_H
    _geom_hbond_atom_site_label_A
    _geom_hbond_site_symmetry_A
    _geom_hbond_distance_DH
    _geom_hbond_distance_HA
    _geom_hbond_distance_DA
    _geom_hbond_angle_DHA
    O3 H1W Cl1 . 0.82 2.32 3.132(2) 172.6
    N2 H2A Cl1 1_545 0.86 2.44 3.203(2) 148.8
    N4 H4A O3 2_645 0.86 1.93 2.786(3) 172.4
    O3 H2W O1 4_575 0.82 2.00 2.822(3) 176.3
