# Supplementary material for: Acetato­chlorido[2,2′-(ethane-1,2-di­yl)di-1H-benzimidazole]­copper(II) monohydrate
Source: Acta Crystallogr Sect E Struct Rep Online. 2010 Aug 21;66(Pt 9):m1155. doi: 10.1107/S160053681003326X (PMC3008101; doi:10.1107/S160053681003326X)
Supplement: Supplementary file 2 [file e-66-m1155-Isup2.hkl]

# 
# h,k,l, Fc-squared, Fo-squared, sigma(Fo-squared) and status flag 
# 
data_I
_shelx_title ' p21c in P2(1)/c' 
_shelx_refln_list_code          4 
_shelx_F_calc_maximum      250.66 
_exptl_crystal_F_000       900.00 
_reflns_d_resolution_high  0.8107 
 
loop_ 
 _symmetry_equiv_pos_as_xyz 
 'x, y, z' 
 '-x, y+1/2, -z+1/2' 
 '-x, -y, -z' 
 'x, -y-1/2, z-1/2' 
 
_cell_length_a    14.7958 
_cell_length_b     8.5844 
_cell_length_c    15.1624 
_cell_angle_alpha  90.000 
_cell_angle_beta  108.040 
_cell_angle_gamma  90.000 
 
_shelx_F_squared_multiplier     1.000 
 
loop_ 
 _refln_index_h 
 _refln_index_k 
 _refln_index_l 
 _refln_F_squared_calc 
 _refln_F_squared_meas 
 _refln_F_squared_sigma 
 _refln_observed_status 
   4   0   0     1756.34     1656.89     25.14 o 
   5   0   0     3693.49     3623.05     30.87 o 
   6   0   0    20651.78    20319.74    104.77 o 
   7   0   0    15561.83    15919.39    334.03 o 
   8   0   0     9796.31    10214.88    123.09 o 
   9   0   0     4446.39     4509.95     83.87 o 
  10   0   0     1888.65     1743.52     52.52 o 
  11   0   0     1496.96     1625.24     54.90 o 
  12   0   0       59.04       74.53     37.25 o 
  13   0   0     3145.65     3302.71     67.15 o 
  14   0   0       75.73       67.96     26.37 o 
  15   0   0     1107.54     1170.51     60.11 o 
  16   0   0       35.70       27.10     20.93 o 
  17   0   0      200.22      152.50     50.68 o 
   1   1   0      382.93      294.70      2.85 o 
   2   1   0        0.84        3.00      1.41 o 
   3   1   0     6737.44     7069.05     42.82 o 
   4   1   0      104.51      110.72     11.60 o 
   5   1   0     2916.15     3103.11     24.45 o 
   6   1   0      596.02      730.20     17.89 o 
   7   1   0      209.59      208.45      9.98 o 
   8   1   0     3365.83     3537.82     59.08 o 
   9   1   0      765.12      795.70     20.98 o 
  10   1   0     1959.98     1961.50     34.05 o 
  11   1   0      816.93      710.55     22.68 o 
  12   1   0        2.06       14.79      8.35 o 
  13   1   0       44.06       45.79     10.39 o 
  14   1   0      322.21      334.21     22.35 o 
  15   1   0        0.72       21.73     10.58 o 
  16   1   0      199.60      176.45     26.37 o 
  17   1   0        0.01        7.66      8.45 o 
   0   2   0     1197.81     1288.39     11.92 o 
   1   2   0       14.52       16.81      3.96 o 
   2   2   0     2040.20     1765.59      9.70 o 
   3   2   0       15.62        4.99      2.52 o 
   4   2   0      743.74      685.28     10.80 o 
   5   2   0       20.85       62.04      7.52 o 
   6   2   0     1127.98      996.97     15.74 o 
   7   2   0      353.49      367.11     27.94 o 
   8   2   0     2208.53     2006.79     30.65 o 
   9   2   0     1630.42     1516.44     45.00 o 
  10   2   0       99.75      111.03     16.94 o 
  11   2   0        9.87       20.06      7.04 o 
  12   2   0       49.74       73.32     11.25 o 
  13   2   0      158.68      164.36     23.22 o 
  14   2   0      842.37      823.95     25.63 o 
  15   2   0      680.74      668.40     35.27 o 
  16   2   0       44.56       38.89     13.34 o 
  17   2   0      398.95      350.82     31.27 o 
   1   3   0     1531.01     1648.89     10.26 o 
   2   3   0      143.02      143.90      6.81 o 
   3   3   0       23.94       29.52      3.15 o 
   4   3   0       41.02       58.95      5.10 o 
   5   3   0       46.06       31.53      4.79 o 
   6   3   0      416.48      388.17     11.54 o 
   7   3   0      161.57      189.29     11.60 o 
   8   3   0       12.11       15.81      6.38 o 
   9   3   0        0.71       11.73      3.82 o 
  10   3   0        2.87       16.50      6.25 o 
  11   3   0       19.29       20.02      5.46 o 
  12   3   0        0.11        0.00      6.21 o 
  13   3   0       57.16       50.81     10.72 o 
  14   3   0       26.79       21.46      7.17 o 
  15   3   0       13.63       16.90      6.16 o 
  16   3   0        1.35       13.40      9.97 o 
   0   4   0     2895.75     2644.59     22.84 o 
   1   4   0       62.81      107.70      6.46 o 
   2   4   0     6200.66     6009.57     27.90 o 
   3   4   0      941.89      882.22     10.58 o 
   4   4   0     7801.83     7647.40     50.05 o 
   5   4   0     2719.39     2732.00     26.00 o 
   6   4   0     4229.56     3937.64     48.32 o 
   7   4   0      772.44      699.68     27.59 o 
   8   4   0      942.40      946.11     17.10 o 
   9   4   0     1317.75     1318.01     36.37 o 
  10   4   0     1101.82     1014.95     29.40 o 
  11   4   0      887.37      968.40     23.53 o 
  12   4   0      130.90      153.51     25.66 o 
  13   4   0     1799.39     1700.04     47.53 o 
  14   4   0      295.88      264.79     35.74 o 
  15   4   0      380.96      390.43     43.37 o 
  16   4   0       31.49       48.46     13.57 o 
   1   5   0      267.47      277.75      9.35 o 
   2   5   0      404.27      403.90      8.42 o 
   3   5   0       36.13       41.93      4.15 o 
   4   5   0       13.83       12.71      3.59 o 
   5   5   0     3575.05     3815.11     19.40 o 
   6   5   0      136.53      139.66     14.58 o 
   7   5   0      188.70      178.28     22.04 o 
   8   5   0       24.47       29.67      5.29 o 
   9   5   0       29.63       19.45      8.63 o 
  10   5   0      169.94      158.66     19.50 o 
  11   5   0      332.00      303.04     43.90 o 
  12   5   0        1.68       10.44     10.79 o 
  13   5   0        2.72        9.46     12.05 o 
  14   5   0       62.34       45.84     15.31 o 
  15   5   0        6.80       25.21     12.26 o 
   0   6   0     7989.66     8094.41     58.98 o 
   1   6   0       19.07       22.21      5.69 o 
   2   6   0     4365.59     4505.51     25.54 o 
   3   6   0      345.04      357.23     15.46 o 
   4   6   0     6086.38     6043.00     58.59 o 
   5   6   0      480.80      440.38      9.94 o 
   6   6   0     1275.63     1360.78     27.12 o 
   7   6   0     2064.68     2075.56     52.04 o 
   8   6   0     1218.76     1187.74     76.18 o 
   9   6   0      358.75      407.59     34.59 o 
  10   6   0      615.48      639.72     45.00 o 
  11   6   0     1463.20     1415.27     55.93 o 
  12   6   0      260.90      266.86     40.33 o 
  13   6   0      446.12      456.29     29.10 o 
  14   6   0       24.33       28.41     11.04 o 
   1   7   0      370.72      393.82     16.66 o 
   2   7   0      348.72      349.76     23.25 o 
   3   7   0     1114.70     1310.97     89.61 o 
   4   7   0        0.34        5.41      5.02 o 
   5   7   0      143.20      189.19     36.01 o 
   6   7   0       15.17       14.74     10.48 o 
   7   7   0      804.90      707.59     26.53 o 
   8   7   0       17.46       25.68      9.05 o 
   9   7   0      581.44      563.12     36.17 o 
  10   7   0      390.08      396.08     86.47 o 
  11   7   0      230.72      228.46     29.26 o 
  12   7   0      322.43      354.59     30.74 o 
  13   7   0      137.33      107.36     27.74 o 
   0   8   0      100.52      109.49     30.10 o 
   1   8   0       37.80       49.51     22.51 o 
   2   8   0      124.72      129.49     25.13 o 
   3   8   0       62.52       88.55     22.42 o 
   4   8   0      287.65      284.77     24.47 o 
   5   8   0       26.43       19.62      7.90 o 
   6   8   0       33.09       50.53      8.61 o 
   7   8   0        8.35        9.47     12.08 o 
   8   8   0      328.49      280.93     23.12 o 
   9   8   0       30.76       48.97     21.85 o 
  10   8   0      356.58      291.05     61.65 o 
  11   8   0      123.44      109.76     24.49 o 
   1   9   0        4.18        6.04      6.45 o 
   2   9   0       55.84       52.78     11.03 o 
   3   9   0       33.42       51.18     12.03 o 
   4   9   0       36.75       32.39     15.69 o 
   7   9   0       80.28       62.49     25.91 o 
   8   9   0       13.41       27.88     21.09 o 
   9   9   0        2.44       13.15      5.65 o 
 -17   1   1       16.57       16.26      6.49 o 
 -16   1   1     1151.76     1224.07     32.26 o 
 -15   1   1      109.96      107.81     14.13 o 
 -14   1   1     1956.97     1925.03     32.14 o 
 -13   1   1       12.20       17.57      5.67 o 
 -12   1   1      512.65      503.58     21.10 o 
 -11   1   1      901.57      842.78     21.57 o 
 -10   1   1     2985.16     2996.22     78.42 o 
  -9   1   1     2790.17     2746.07     44.10 o 
  -8   1   1     4468.57     4393.29     46.46 o 
  -7   1   1     8218.50     8105.57     66.80 o 
  -6   1   1      813.97      692.73     20.40 o 
  -5   1   1     6169.56     5805.57     31.88 o 
  -4   1   1      607.75      609.04      9.56 o 
  -3   1   1       50.98       59.60      5.95 o 
  -2   1   1       99.43       98.41      2.97 o 
  -1   1   1    22315.63    22228.51    130.10 o 
   0   1   1     4118.52     3970.08     25.50 o 
   1   1   1     9243.99     9160.83     44.98 o 
   2   1   1     3177.99     3248.18     14.44 o 
   3   1   1    11721.92    11168.78     53.75 o 
   4   1   1      797.97      809.82     13.89 o 
   5   1   1     9371.29     9069.04     59.04 o 
   6   1   1      585.90      572.18     13.87 o 
   7   1   1     6650.36     6461.57     59.55 o 
   8   1   1     2652.43     2583.81     43.71 o 
   9   1   1     1579.40     1477.18     32.74 o 
  10   1   1     3372.26     3392.18     79.18 o 
  11   1   1     1260.14     1206.58     34.21 o 
  12   1   1     1188.55     1239.38     31.38 o 
  13   1   1      529.71      473.48     26.79 o 
  14   1   1     1277.58     1292.72     35.30 o 
  15   1   1      189.91      168.96     27.29 o 
  16   1   1      542.48      545.93     25.79 o 
 -17   2   1        3.96       15.04      6.33 o 
 -16   2   1        1.84       12.18      6.93 o 
 -15   2   1      142.30      145.93     25.77 o 
 -14   2   1       56.79       61.80     12.80 o 
 -13   2   1      279.97      266.60     28.83 o 
 -12   2   1       16.12       54.21     12.64 o 
 -11   2   1       29.54       37.21     10.09 o 
 -10   2   1      499.87      497.44     34.78 o 
  -9   2   1      806.52      902.01     17.65 o 
  -8   2   1      772.21      742.94     16.63 o 
  -7   2   1       67.37      132.77     21.30 o 
  -6   2   1     7073.76     7446.71     69.92 o 
  -5   2   1     3563.47     3904.79     21.92 o 
  -4   2   1        9.92        3.89      2.61 o 
  -3   2   1      504.80      513.92      7.66 o 
  -2   2   1     5121.69     5274.26     35.03 o 
  -1   2   1       33.56       41.44      3.92 o 
   0   2   1     9172.27     9400.18     50.49 o 
   1   2   1     3247.56     3408.71     16.27 o 
   2   2   1    12788.89    12800.67     53.87 o 
   3   2   1      129.32      110.95      4.91 o 
   4   2   1     1109.76     1183.21     10.00 o 
   5   2   1      102.87      109.71      8.45 o 
   6   2   1       93.42      107.70     16.01 o 
   7   2   1       45.38       32.63      7.75 o 
   8   2   1      678.90      776.95     26.97 o 
   9   2   1      615.85      648.87     18.54 o 
  10   2   1      161.94      167.83     17.30 o 
  11   2   1      388.21      419.20     13.94 o 
  12   2   1       40.40       38.37      9.92 o 
  13   2   1      158.73      185.99     34.23 o 
  14   2   1        0.20       16.20      9.00 o 
  15   2   1       42.00       55.39     12.00 o 
  16   2   1        1.03       20.37      7.41 o 
 -16   3   1      238.99      269.10     46.99 o 
 -15   3   1       74.37       72.34     16.61 o 
 -14   3   1     1895.71     1938.19     43.98 o 
 -13   3   1       24.87       36.16     11.50 o 
 -12   3   1      261.25      318.67     27.10 o 
 -11   3   1     1196.28     1199.73     26.45 o 
 -10   3   1      523.17      517.34     18.26 o 
  -9   3   1      378.74      330.74     11.65 o 
  -8   3   1     1106.45     1114.56     16.62 o 
  -7   3   1     1784.64     1780.86     29.39 o 
  -6   3   1     2224.22     2254.43     14.45 o 
  -5   3   1     2052.96     2032.25     13.91 o 
  -4   3   1     1401.80     1737.32     19.31 o 
  -3   3   1     4811.37     4517.96     27.29 o 
  -2   3   1      263.48      240.16      5.03 o 
  -1   3   1     2779.86     2695.85     14.45 o 
   0   3   1     7258.08     7710.55     30.72 o 
   1   3   1     2557.15     2421.88     12.85 o 
   2   3   1     2499.38     2603.98     20.45 o 
   3   3   1      796.18      725.87      8.68 o 
   4   3   1      430.07      470.32      9.97 o 
   5   3   1     1530.65     1276.45     15.68 o 
   6   3   1      755.74      747.42     14.69 o 
   7   3   1     7998.04     8705.04    116.09 o 
   8   3   1      150.25      141.65     15.89 o 
   9   3   1     2492.99     2589.72     32.32 o 
  10   3   1       14.73       22.24      7.21 o 
  11   3   1        8.02       23.39     10.91 o 
  12   3   1      751.33      757.09     31.11 o 
  13   3   1      175.10      184.11     31.94 o 
  14   3   1      383.42      397.46     26.04 o 
  15   3   1       40.98       37.92      6.28 o 
  16   3   1      350.29      286.24     63.49 o 
 -16   4   1        7.15       23.80     10.41 o 
 -15   4   1       45.48       35.58     14.39 o 
 -14   4   1       44.67       40.32     13.28 o 
 -13   4   1       87.08       75.35     13.48 o 
 -12   4   1      199.36      229.57     24.21 o 
 -11   4   1        3.71        7.20      6.17 o 
 -10   4   1     1225.85     1229.91     37.08 o 
  -9   4   1       56.24       58.77      8.25 o 
  -8   4   1     1227.13     1257.33     17.83 o 
  -7   4   1        6.98        7.09      2.59 o 
  -6   4   1      121.38      113.17     14.27 o 
  -5   4   1       29.41       27.08      7.65 o 
  -4   4   1       13.45       20.94      5.42 o 
  -3   4   1     2459.69     2716.42     21.96 o 
  -2   4   1      904.13      932.96     10.01 o 
  -1   4   1       32.57       61.53      5.97 o 
   0   4   1      337.86      369.69      8.27 o 
   1   4   1      362.28      398.28      6.61 o 
   2   4   1     2857.31     2937.44     22.25 o 
   3   4   1      139.84      227.43      9.88 o 
   4   4   1      440.30      466.79      9.65 o 
   5   4   1     1640.86     1752.72     22.11 o 
   6   4   1       35.41       58.55      8.96 o 
   7   4   1      171.76      191.14      9.16 o 
   8   4   1      354.78      337.25     12.95 o 
   9   4   1       24.97       16.22      8.10 o 
  10   4   1        0.77       10.51      7.38 o 
  11   4   1      850.75      820.95     23.09 o 
  12   4   1       71.77       68.25      9.80 o 
  13   4   1      289.40      278.20     44.48 o 
  14   4   1      163.13      132.76     19.93 o 
  15   4   1        2.24       19.03     14.41 o 
 -15   5   1        0.55       16.22     10.59 o 
 -14   5   1      729.67      736.06     50.93 o 
 -13   5   1      402.70      356.10     36.42 o 
 -12   5   1     1432.85     1510.50     51.95 o 
 -11   5   1      773.75      737.55     78.09 o 
 -10   5   1     1222.36     1218.32     42.80 o 
  -9   5   1     1152.86     1115.38     37.65 o 
  -8   5   1      710.68      599.14     52.27 o 
  -7   5   1     2414.34     2296.46    100.35 o 
  -6   5   1     1474.52     1449.16     25.50 o 
  -5   5   1     3887.71     3653.94     54.97 o 
  -4   5   1     3181.01     3328.50     40.49 o 
  -3   5   1    10558.29    10898.17     92.09 o 
  -2   5   1        8.05       12.44      4.71 o 
  -1   5   1    15518.62    15680.34    125.08 o 
   0   5   1      508.78      556.62      9.17 o 
   1   5   1     7891.86     7850.66     58.95 o 
   2   5   1      799.55      814.36     13.45 o 
   3   5   1     7425.14     7075.42     55.89 o 
   4   5   1     3451.20     3342.84     18.94 o 
   5   5   1     2463.61     2471.59     19.46 o 
   6   5   1     1758.39     1749.61     21.51 o 
   7   5   1     1383.61     1259.46     25.68 o 
   8   5   1      481.49      480.80     45.87 o 
   9   5   1     2441.74     2413.08     52.00 o 
  10   5   1     2101.50     2113.31     30.66 o 
  11   5   1      559.51      557.08     23.58 o 
  12   5   1     1371.44     1503.17     65.33 o 
  13   5   1        1.49       17.42      7.89 o 
  14   5   1      324.83      328.73     41.37 o 
 -14   6   1       72.30       54.52     12.13 o 
 -13   6   1        0.86       17.50     11.50 o 
 -12   6   1       20.35       36.49     19.10 o 
 -11   6   1     1035.98     1062.67     49.27 o 
 -10   6   1      215.77      206.06     26.04 o 
  -9   6   1     1195.58     1233.60     34.01 o 
  -8   6   1      669.76      623.26     51.89 o 
  -7   6   1       46.59       47.09     19.95 o 
  -6   6   1     1747.11     1800.92     53.03 o 
  -5   6   1        2.60       10.62      7.48 o 
  -4   6   1     1798.66     1776.57     23.60 o 
  -3   6   1       80.65       77.16     10.97 o 
  -2   6   1     1541.89     1493.49     19.39 o 
  -1   6   1        0.64        7.83      3.28 o 
   0   6   1     1442.97     1427.36     28.40 o 
   1   6   1      178.10      176.56     10.67 o 
   2   6   1     1277.11     1187.19     13.73 o 
   3   6   1      667.60      635.07     15.34 o 
   4   6   1     2033.02     2111.76     21.73 o 
   5   6   1      609.61      566.94     12.15 o 
   6   6   1      756.15      754.53     26.89 o 
   7   6   1     1538.84     1525.16     34.77 o 
   8   6   1       20.73       11.99      4.73 o 
   9   6   1      501.93      471.69     27.98 o 
  10   6   1       81.13       44.24     11.21 o 
  11   6   1        2.81       18.98      7.23 o 
  12   6   1      181.69      177.86     32.63 o 
  13   6   1      273.64      224.55     35.69 o 
 -13   7   1       16.59       16.52      9.13 o 
 -12   7   1      623.41      657.26     43.25 o 
 -11   7   1       16.18       17.67      9.71 o 
 -10   7   1      500.02      531.96     32.93 o 
  -9   7   1       57.30       73.08     14.43 o 
  -8   7   1       94.97      100.84     16.25 o 
  -7   7   1      229.91      271.45     18.54 o 
  -6   7   1      982.78      973.84     91.52 o 
  -5   7   1      423.88      458.01     25.69 o 
  -4   7   1      620.58      609.38     10.18 o 
  -3   7   1      176.37      173.13     20.75 o 
  -2   7   1      103.49       98.49     10.80 o 
  -1   7   1       46.68       58.84     10.85 o 
   0   7   1       75.67       68.77     10.42 o 
   1   7   1      524.35      500.42     15.84 o 
   2   7   1        6.61       10.53      4.61 o 
   3   7   1     2703.75     2693.33     42.27 o 
   4   7   1      660.30      611.44     23.81 o 
   5   7   1      237.67      235.41     12.68 o 
   6   7   1      672.16      596.08     26.56 o 
   7   7   1      616.21      594.20     46.49 o 
   8   7   1       47.89       50.68     13.18 o 
   9   7   1        4.59        6.22      6.27 o 
  10   7   1       36.57       36.39      9.81 o 
  11   7   1      669.16      665.62     35.44 o 
  12   7   1       53.08       40.94     10.89 o 
 -11   8   1        1.32       13.27     10.38 o 
 -10   8   1      104.57      154.08     48.27 o 
  -9   8   1       36.04       27.78     12.28 o 
  -8   8   1       35.83       50.02     15.85 o 
  -7   8   1      106.18       67.81     19.97 o 
  -6   8   1        5.71       10.99      6.75 o 
  -5   8   1      101.34      113.34     23.07 o 
  -4   8   1      113.61      110.38     28.47 o 
  -3   8   1      257.48      290.32     31.44 o 
  -2   8   1      541.79      478.31     30.29 o 
  -1   8   1      200.26      182.83     29.54 o 
   0   8   1       52.38       72.84     11.66 o 
   1   8   1       41.34       23.73      5.57 o 
   2   8   1      360.67      404.04     13.67 o 
   3   8   1      132.95      112.32     16.49 o 
   4   8   1      148.89      160.95     34.40 o 
   5   8   1       29.94       38.80      9.17 o 
   6   8   1      145.08      169.91     22.81 o 
   7   8   1       50.60       33.29     11.92 o 
   8   8   1       71.05       59.36     12.58 o 
   9   8   1       11.02       48.29     23.55 o 
  10   8   1       37.68       33.21     20.23 o 
  11   8   1       96.68      116.72     32.14 o 
  -9   9   1      256.53      190.21     90.31 o 
  -8   9   1      196.44      178.78     59.26 o 
  -7   9   1      345.32      330.70     90.44 o 
  -6   9   1      200.66      186.77     44.02 o 
  -5   9   1      480.48      522.82     22.57 o 
  -4   9   1      324.47      300.68     45.22 o 
  -3   9   1     2015.36     2101.71     35.46 o 
  -2   9   1       40.73       22.46      7.44 o 
  -1   9   1     1656.45     1597.44     78.24 o 
   0   9   1      114.82      138.33     25.15 o 
   1   9   1      590.90      626.08     30.48 o 
   2   9   1       52.45       34.36     13.08 o 
   3   9   1      926.20      848.88     60.53 o 
   4   9   1       68.53       80.66     26.67 o 
   5   9   1      723.74      748.47     92.47 o 
   6   9   1      419.56      465.35     65.32 o 
   7   9   1      227.75      256.34     41.70 o 
   8   9   1      220.15      175.24     39.27 o 
   3  10   1        6.91       20.39     12.70 o 
   4  10   1      291.40      232.76     57.25 o 
   5  10   1       11.28       20.67     13.88 o 
 -17   0   2      325.66      256.97     65.71 o 
 -16   0   2       31.35       41.44     18.55 o 
 -15   0   2     1313.51     1376.09     67.73 o 
 -14   0   2        1.61       12.92      8.77 o 
 -13   0   2      205.89      209.22     45.65 o 
 -12   0   2      911.56      984.08     34.11 o 
 -11   0   2     4686.19     4805.13    154.27 o 
 -10   0   2      138.89      121.56     36.84 o 
  -9   0   2     1727.15     1494.21     46.81 o 
  -8   0   2     4124.88     3737.33     77.67 o 
  -7   0   2     6956.37     7287.89     72.71 o 
  -6   0   2     8659.48     8516.60     63.84 o 
  -5   0   2    26690.10    26284.61    448.51 o 
  -4   0   2    62832.12    56445.66    766.70 o 
  -3   0   2      169.64      147.81      6.15 o 
  -1   0   2       82.42      129.02      4.57 o 
   0   0   2    18187.14    17143.41    101.06 o 
   1   0   2       68.50       92.94      3.80 o 
   2   0   2    16801.91    16598.77    118.55 o 
   3   0   2    25374.78    23983.01    122.60 o 
   4   0   2     4578.02     4621.30     28.58 o 
   5   0   2     2407.83     2264.85     57.73 o 
   6   0   2     9963.35    10138.24     96.48 o 
   7   0   2        4.62       12.76     10.96 o 
   8   0   2      637.74      580.24     19.85 o 
   9   0   2     5363.56     5206.50    103.52 o 
  10   0   2      990.12     1073.05     32.96 o 
  11   0   2        7.82       32.31     15.17 o 
  12   0   2       53.94       36.01      9.26 o 
  13   0   2     2432.73     2501.32     84.69 o 
  14   0   2      363.00      401.84     54.39 o 
  15   0   2      482.10      416.40     39.79 o 
  16   0   2       58.21       52.32     21.08 o 
 -17   1   2      104.49      112.34     22.32 o 
 -16   1   2       27.95       27.89      8.91 o 
 -15   1   2      266.85      234.19     36.09 o 
 -14   1   2      268.71      211.74     34.96 o 
 -13   1   2      146.37      116.94     19.60 o 
 -12   1   2       21.67       21.20     12.93 o 
 -11   1   2      594.76      606.11     19.27 o 
 -10   1   2       80.00       78.46     14.81 o 
  -9   1   2       45.31       94.87     23.70 o 
  -8   1   2      833.78      731.79     21.24 o 
  -7   1   2     4227.27     4495.74     38.74 o 
  -6   1   2     5120.47     5326.09     34.88 o 
  -5   1   2      475.89      493.69      6.38 o 
  -4   1   2     9141.13     9415.21     37.83 o 
  -3   1   2    21305.90    21194.29    170.51 o 
  -2   1   2     2716.69     2561.35     17.45 o 
  -1   1   2      109.44       88.25      4.19 o 
   0   1   2     1138.93     1199.97      7.10 o 
   1   1   2     1597.75     1559.45      8.04 o 
   2   1   2     6873.42     7005.02     39.72 o 
   3   1   2       14.36       19.52      4.21 o 
   4   1   2     1661.50     1556.36     17.71 o 
   5   1   2      692.56      711.88     10.70 o 
   6   1   2       93.43      119.40     12.87 o 
   7   1   2       55.69       37.00      9.25 o 
   8   1   2      122.66      109.31     12.54 o 
   9   1   2      232.36      293.51     17.15 o 
  10   1   2       13.74       19.07      6.30 o 
  11   1   2        0.66       10.51      7.63 o 
  12   1   2      643.32      647.06     22.22 o 
  13   1   2      165.49      123.43     20.56 o 
  14   1   2      137.58      134.74     22.67 o 
  15   1   2        4.78       14.32      6.87 o 
  16   1   2       34.21       28.42      9.62 o 
 -17   2   2      319.12      292.33     40.26 o 
 -16   2   2        2.30       19.69      7.90 o 
 -15   2   2      986.57     1001.66     38.49 o 
 -14   2   2       13.85        9.55     10.82 o 
 -13   2   2     1275.33     1307.02     39.48 o 
 -12   2   2      167.70      171.17     25.82 o 
 -11   2   2      974.62     1030.16     28.52 o 
 -10   2   2      459.04      464.49     15.98 o 
  -9   2   2     2834.27     2692.20     40.27 o 
  -8   2   2     1333.30     1491.07     26.77 o 
  -7   2   2     5432.37     5303.44     43.16 o 
  -6   2   2     1419.59     1283.67     13.21 o 
  -5   2   2      454.75      334.59     12.01 o 
  -4   2   2     1051.53      953.70      8.80 o 
  -3   2   2     2608.35     2558.82     17.43 o 
  -2   2   2     7874.85     7621.65     35.44 o 
  -1   2   2     1549.48     1608.07      9.44 o 
   0   2   2     5957.61     5785.71     35.83 o 
   1   2   2      501.01      509.42      7.60 o 
   2   2   2     3891.36     3534.07     29.27 o 
   3   2   2     3302.36     3493.73     17.81 o 
   4   2   2     6326.56     5760.61     45.67 o 
   5   2   2      668.80      735.40     13.50 o 
   6   2   2     4629.75     4609.30     40.46 o 
   7   2   2      351.42      317.61     10.97 o 
   8   2   2     2624.72     2332.44     46.34 o 
   9   2   2       19.65       20.15      9.23 o 
  10   2   2     1884.39     1831.96     42.14 o 
  11   2   2      654.39      645.60     18.70 o 
  12   2   2     1052.04     1128.79     21.06 o 
  13   2   2      508.09      517.34     38.42 o 
  14   2   2      523.34      549.85     25.97 o 
  15   2   2      442.05      452.37     23.54 o 
  16   2   2      148.14      129.26     21.91 o 
 -17   3   2       81.71       76.95     17.30 o 
 -16   3   2       83.61       56.64     20.91 o 
 -15   3   2        5.92       19.70      8.10 o 
 -14   3   2      131.96      127.96     23.95 o 
 -13   3   2      205.13      188.98     31.73 o 
 -12   3   2        2.79        0.11      8.39 o 
 -11   3   2      210.25      188.87     37.96 o 
 -10   3   2      205.25      200.06     15.64 o 
  -9   3   2      618.23      522.84     31.37 o 
  -8   3   2      303.20      252.87      8.57 o 
  -7   3   2     1020.74     1005.39     15.84 o 
  -6   3   2      115.66      119.11      7.03 o 
  -5   3   2       11.71       20.43      3.69 o 
  -4   3   2       89.65       94.29     12.61 o 
  -3   3   2     1465.00     1565.58     13.70 o 
  -2   3   2     6753.79     7355.53     31.46 o 
  -1   3   2        7.94        8.70      1.84 o 
   0   3   2        2.97        4.16      2.17 o 
   1   3   2      773.42      716.09      8.11 o 
   2   3   2      338.71      392.51      5.89 o 
   3   3   2       19.96       11.29      3.83 o 
   4   3   2      628.24      640.24      9.64 o 
   5   3   2      334.00      338.44      8.04 o 
   6   3   2     1161.71     1266.14     18.38 o 
   7   3   2      875.45      938.88     23.67 o 
   8   3   2      211.59      251.46     20.53 o 
   9   3   2      184.19      204.92     24.19 o 
  10   3   2      109.66      127.36     17.75 o 
  11   3   2       28.50       24.95      6.99 o 
  12   3   2       29.79       30.10      7.37 o 
  13   3   2       81.02       74.85     11.99 o 
  14   3   2        0.16       23.15      8.67 o 
  15   3   2       80.37       89.16     20.76 o 
 -16   4   2        2.10        1.95     11.23 o 
 -15   4   2      678.57      605.92     72.10 o 
 -14   4   2        1.44        5.59     14.26 o 
 -13   4   2      646.66      799.02    102.73 o 
 -12   4   2      402.78      374.54     27.52 o 
 -11   4   2     1139.05     1057.38     72.87 o 
 -10   4   2      899.79      852.48     37.55 o 
  -9   4   2     1455.46     1435.33     16.97 o 
  -8   4   2     1235.74     1217.17     14.30 o 
  -7   4   2     2237.50     2218.49     58.84 o 
  -6   4   2     2345.03     2323.59     69.01 o 
  -5   4   2      417.23      316.07     14.90 o 
  -4   4   2     2754.30     2523.13     27.28 o 
  -3   4   2      160.99      177.32      7.82 o 
  -2   4   2     3669.72     3444.58     22.92 o 
  -1   4   2      123.13      132.16      5.97 o 
   0   4   2    10575.99    10726.33     51.08 o 
   1   4   2      138.24      147.33      6.34 o 
   2   4   2     5616.61     5399.81     39.99 o 
   3   4   2       19.43       12.32      3.64 o 
   4   4   2     2144.19     2078.17     17.25 o 
   5   4   2      887.66      929.90     18.00 o 
   6   4   2     1728.61     1632.05     15.12 o 
   7   4   2     1627.34     1553.40     21.17 o 
   8   4   2     1843.73     1824.93     80.89 o 
   9   4   2      945.28      922.09     23.56 o 
  10   4   2     1307.77     1269.14     34.02 o 
  11   4   2      453.58      487.31     34.45 o 
  12   4   2      329.76      328.22     22.10 o 
  13   4   2      456.16      466.25     51.14 o 
  14   4   2      107.28      131.36     24.38 o 
  15   4   2      466.28      506.84     59.99 o 
 -15   5   2        9.46        5.84     11.87 o 
 -13   5   2      137.67      137.02     30.34 o 
 -12   5   2        8.44       10.04      8.61 o 
 -11   5   2       74.50       84.31     19.24 o 
 -10   5   2      119.32      153.73     31.47 o 
  -9   5   2      631.07      690.96     39.10 o 
  -8   5   2      159.44      178.85     23.35 o 
  -7   5   2      437.25      454.17     24.25 o 
  -6   5   2      132.73      136.21     22.87 o 
  -5   5   2      223.33      218.43     28.68 o 
  -4   5   2       74.01      120.07     14.95 o 
  -3   5   2      143.70      121.98      6.74 o 
  -2   5   2     1120.54     1204.85     14.41 o 
  -1   5   2     3784.74     4011.85     32.89 o 
   0   5   2     1892.17     2115.99     20.85 o 
   1   5   2      326.48      299.99     12.91 o 
   2   5   2       67.78       96.04      9.21 o 
   3   5   2      191.77      220.64     11.55 o 
   4   5   2        1.77        5.18      3.12 o 
   5   5   2      306.24      319.44     11.96 o 
   6   5   2      103.40       98.85     13.53 o 
   7   5   2      317.97      337.41     13.37 o 
   8   5   2      844.62      884.07     25.57 o 
   9   5   2        2.25        9.62      4.19 o 
  10   5   2      198.88      202.11     26.09 o 
  11   5   2        3.38       12.28      6.17 o 
  12   5   2       21.88       29.02     14.75 o 
  13   5   2       16.13       22.83     11.15 o 
  14   5   2       32.01       30.21     14.86 o 
 -14   6   2        4.87       15.58     12.08 o 
 -13   6   2      540.78      523.82     54.30 o 
 -12   6   2        3.25        5.88     10.26 o 
 -11   6   2     1201.29     1323.10     69.42 o 
 -10   6   2      188.54      247.11     37.40 o 
  -9   6   2      397.93      386.86     19.10 o 
  -8   6   2     3219.42     3456.34     91.16 o 
  -7   6   2     2200.22     2194.99     39.11 o 
  -6   6   2      277.41      299.43     19.46 o 
  -5   6   2      604.39      599.26     24.77 o 
  -4   6   2     3153.80     3232.29     41.90 o 
  -3   6   2      313.86      294.60      6.38 o 
  -2   6   2     4571.93     4690.42     31.77 o 
  -1   6   2      914.82      881.30     17.04 o 
   0   6   2     2716.62     2517.13     28.15 o 
   1   6   2      353.95      380.24      8.92 o 
   2   6   2     4867.70     4990.47     41.17 o 
   3   6   2      364.88      380.14     13.64 o 
   4   6   2     1562.73     1571.51     29.76 o 
   5   6   2     1942.85     1977.39     33.17 o 
   6   6   2     3337.42     3322.02     48.15 o 
   7   6   2       34.66       45.05      7.93 o 
   8   6   2      344.37      359.29     15.99 o 
   9   6   2      515.84      520.57     20.99 o 
  10   6   2      192.04      248.53     26.73 o 
  11   6   2      524.30      586.46     34.90 o 
  12   6   2      201.94      180.71     39.92 o 
  13   6   2      545.02      667.10     35.80 o 
 -13   7   2      111.36      115.59     39.79 o 
 -12   7   2       92.02      120.43     24.12 o 
 -11   7   2      391.74      419.21     50.10 o 
 -10   7   2       32.53       42.17     11.39 o 
  -9   7   2        6.65       24.12      8.77 o 
  -8   7   2       57.89       43.03     14.36 o 
  -7   7   2      157.39      223.15     34.35 o 
  -6   7   2      166.47      175.27     27.33 o 
  -5   7   2      583.36      594.83     31.81 o 
  -4   7   2        2.44        1.78      3.85 o 
  -3   7   2       13.06       15.51      6.06 o 
  -2   7   2      132.63      121.53      8.66 o 
  -1   7   2       26.91       22.63      4.77 o 
   0   7   2      338.84      316.30     18.31 o 
   1   7   2      344.13      354.60     23.11 o 
   2   7   2        4.19        5.95      5.95 o 
   3   7   2      775.98      829.66     20.81 o 
   4   7   2      378.85      343.47     19.82 o 
   5   7   2      160.01      125.00     19.84 o 
   6   7   2      118.42      105.81     20.73 o 
   7   7   2      171.23      151.36     33.44 o 
   8   7   2      179.66      183.41     26.79 o 
   9   7   2      547.15      506.26     21.59 o 
  10   7   2      155.39      129.30     25.63 o 
  11   7   2      181.85      178.81     29.51 o 
  12   7   2      162.01      151.18     31.95 o 
 -11   8   2      302.75      273.10     36.54 o 
 -10   8   2      118.18      113.00     32.17 o 
  -9   8   2       68.55       81.84     22.15 o 
  -8   8   2       39.33       40.22     12.94 o 
  -7   8   2       81.08       91.14     17.11 o 
  -6   8   2      152.30      153.44     32.01 o 
  -5   8   2      425.45      516.40     33.13 o 
  -4   8   2      584.33      559.55     29.56 o 
  -3   8   2      836.67      898.32     24.35 o 
  -2   8   2      267.02      237.08     16.48 o 
  -1   8   2      108.55      118.38     13.54 o 
   0   8   2       34.91       57.96      8.78 o 
   1   8   2      119.04      131.15     19.95 o 
   2   8   2      641.83      627.41     16.60 o 
   3   8   2     1290.73     1192.30     41.39 o 
   4   8   2     1415.21     1565.01     33.30 o 
   5   8   2       47.75       71.58     16.79 o 
   6   8   2     1429.34     1471.85     44.53 o 
   7   8   2       27.60       43.42     11.23 o 
   8   8   2      597.47      626.22     57.13 o 
   9   8   2       62.07       51.67     14.97 o 
  10   8   2      425.06      429.35     44.82 o 
  -9   9   2       15.15       11.42      6.77 o 
  -8   9   2       84.16       34.76     14.50 o 
  -7   9   2       19.79       19.59      9.41 o 
  -6   9   2      305.64      367.19     30.74 o 
  -5   9   2       47.46       46.87     27.06 o 
  -4   9   2      363.92      354.58     53.79 o 
  -3   9   2      414.12      356.78     32.36 o 
  -2   9   2      353.18      346.69     27.87 o 
  -1   9   2       23.34       30.70     17.05 o 
   0   9   2        0.64        0.00      6.38 o 
   1   9   2      205.90      192.82     30.66 o 
   2   9   2       38.80       19.39     18.39 o 
   3   9   2      252.56      279.45     22.70 o 
   4   9   2        9.55        5.21      6.48 o 
   5   9   2      364.54      311.96     22.67 o 
   6   9   2       25.74       24.26     14.03 o 
   7   9   2       25.41       26.94     15.81 o 
   8   9   2        0.12        6.83      7.11 o 
  -1  10   2       71.39       83.96     27.94 o 
   0  10   2      481.74      441.90     90.44 o 
   1  10   2      211.63      143.09     58.18 o 
   2  10   2      528.30      511.32     29.47 o 
   3  10   2       97.93       66.18     21.59 o 
   4  10   2      213.91      185.61     42.49 o 
 -17   1   3        1.23       10.10      6.93 o 
 -16   1   3      700.94      716.19     29.26 o 
 -15   1   3        0.05       11.66      9.99 o 
 -14   1   3      834.42      883.67     29.97 o 
 -13   1   3      320.55      367.59     25.82 o 
 -12   1   3     1354.53     1378.68     47.58 o 
 -11   1   3      102.02      106.72     22.76 o 
 -10   1   3     1300.34     1267.80     38.92 o 
  -9   1   3     1198.80     1125.53     32.67 o 
  -8   1   3     2065.52     2087.69     30.18 o 
  -7   1   3     1996.28     1974.26     23.51 o 
  -6   1   3      292.74      242.60      7.51 o 
  -5   1   3      435.85      311.98      5.76 o 
  -4   1   3      361.28      336.68      6.28 o 
  -3   1   3      595.82      527.19      6.12 o 
  -2   1   3      358.57      345.21      7.05 o 
  -1   1   3    22653.09    21633.28    148.15 o 
   0   1   3     6219.22     6548.72     27.51 o 
   1   1   3     7217.10     7039.05     41.72 o 
   2   1   3        2.32       10.22      2.89 o 
   3   1   3     3028.37     2753.11     22.98 o 
   4   1   3     1154.74     1282.16     17.76 o 
   5   1   3     6341.02     6208.33     45.27 o 
   6   1   3      465.56      425.51     14.34 o 
   7   1   3     5285.83     5187.18     57.28 o 
   8   1   3     1300.17     1223.57     34.32 o 
   9   1   3     4255.67     4321.03     52.52 o 
  10   1   3       28.63       28.86      8.16 o 
  11   1   3      153.76      154.70     22.61 o 
  12   1   3     1082.79     1126.60     39.77 o 
  13   1   3      523.42      526.64     25.26 o 
  14   1   3      665.26      631.11     32.04 o 
  15   1   3      279.15      285.06     30.28 o 
  16   1   3      207.13      165.06     31.42 o 
 -17   2   3        7.71       12.72      9.64 o 
 -16   2   3        4.13       15.90      6.71 o 
 -15   2   3       20.38       20.20      7.57 o 
 -14   2   3       14.31       29.69     14.52 o 
 -13   2   3      397.04      410.41     24.01 o 
 -12   2   3      322.50      359.98     44.91 o 
 -11   2   3       10.40       24.31      8.97 o 
 -10   2   3       73.59       77.44     15.98 o 
  -9   2   3     1629.57     1918.68     33.53 o 
  -8   2   3       58.84       51.66      8.27 o 
  -7   2   3       52.52       80.90      9.92 o 
  -6   2   3     1094.81     1077.82     18.33 o 
  -5   2   3     4663.19     4804.77     27.40 o 
  -4   2   3      108.17       83.21      5.51 o 
  -3   2   3      855.99      841.14      7.80 o 
  -2   2   3       11.56        5.77      1.89 o 
  -1   2   3     2570.17     2687.97     11.84 o 
   0   2   3      563.04      552.77      9.42 o 
   1   2   3      439.21      455.92      5.55 o 
   2   2   3     4565.66     4692.89     25.47 o 
   3   2   3     1389.36     1328.01     17.13 o 
   4   2   3      201.67      262.27     10.41 o 
   5   2   3     1007.72     1149.17     15.35 o 
   6   2   3       81.03      132.20     12.10 o 
   7   2   3      539.61      579.32     16.33 o 
   8   2   3       95.52      138.47     19.63 o 
   9   2   3       38.29       43.33     10.47 o 
  10   2   3      328.98      283.19     27.08 o 
  11   2   3       17.60       17.76      9.61 o 
  12   2   3       26.89       21.29      7.05 o 
  13   2   3        7.11       21.25      8.73 o 
  14   2   3        4.75       21.69      7.12 o 
  15   2   3       30.05       30.93     11.28 o 
 -17   3   3       24.30       16.44     13.98 o 
 -16   3   3     1153.98     1120.60     51.53 o 
 -15   3   3        2.49       14.66      5.27 o 
 -14   3   3     2093.78     2227.96     78.22 o 
 -13   3   3        1.24       14.92      6.27 o 
 -12   3   3     1361.25     1431.64     44.25 o 
 -11   3   3     1543.02     1522.56     43.12 o 
 -10   3   3     3048.40     3072.27     32.69 o 
  -9   3   3     2975.22     3074.30     33.91 o 
  -8   3   3     5430.96     5459.75     66.43 o 
  -7   3   3     1246.74     1032.31     13.32 o 
  -6   3   3     3907.26     3805.62     46.60 o 
  -5   3   3     4759.84     5005.36     47.77 o 
  -4   3   3     8915.82     8842.47     66.24 o 
  -3   3   3     6116.70     6049.91     38.58 o 
  -2   3   3     3301.27     3197.31     18.07 o 
  -1   3   3    13622.51    13762.69     81.49 o 
   0   3   3     2654.41     2735.58     16.42 o 
   1   3   3    10189.06     9761.67     50.37 o 
   2   3   3      692.04      831.09      9.79 o 
   3   3   3    10503.12    10684.89     52.68 o 
   4   3   3      263.50      248.39      7.72 o 
   5   3   3    12574.28    12964.52     82.47 o 
   6   3   3       84.10       89.78     10.86 o 
   7   3   3     6399.12     6586.52     81.51 o 
   8   3   3     1255.65     1321.91     31.33 o 
   9   3   3      800.51      749.16     37.61 o 
  10   3   3     1640.79     1750.47     39.84 o 
  11   3   3      167.42      163.87     20.04 o 
  12   3   3     1398.78     1430.02     40.24 o 
  13   3   3      888.23      887.59     30.59 o 
  14   3   3      295.88      298.89     24.72 o 
  15   3   3       18.44       22.57      5.91 o 
 -16   4   3        9.68       14.26     10.32 o 
 -15   4   3      105.20       44.06     16.87 o 
 -14   4   3       15.06       17.56     10.51 o 
 -13   4   3      176.19      164.21     28.50 o 
 -12   4   3        0.38        8.95      7.31 o 
 -11   4   3      329.93      271.99     38.39 o 
 -10   4   3      387.43      354.80     16.18 o 
  -9   4   3      157.00      133.82     10.76 o 
  -8   4   3       37.82       41.45     12.10 o 
  -7   4   3     2588.58     2651.19     44.53 o 
  -6   4   3     2412.32     2566.48     34.80 o 
  -5   4   3     2890.14     3005.94     33.33 o 
  -4   4   3     1835.61     1818.88     21.96 o 
  -3   4   3       53.88       83.11      5.29 o 
  -2   4   3     1087.91     1159.93     13.65 o 
  -1   4   3      281.75      231.94      4.80 o 
   0   4   3      461.95      329.85     13.67 o 
   1   4   3     2143.91     2275.70     14.80 o 
   2   4   3     2701.00     2727.45     22.31 o 
   3   4   3        8.35        9.98      3.09 o 
   4   4   3       11.66        7.82      3.77 o 
   5   4   3     1088.47     1069.54     16.23 o 
   6   4   3      421.57      345.89     11.69 o 
   7   4   3       43.14       47.20      5.82 o 
   8   4   3      337.69      367.43     16.72 o 
   9   4   3      662.97      624.46     16.26 o 
  10   4   3      494.73      514.67     27.98 o 
  11   4   3      240.21      189.78     24.82 o 
  12   4   3       75.32       90.91     17.20 o 
  13   4   3       45.03       25.70      7.69 o 
  14   4   3      328.71      309.87     49.09 o 
 -15   5   3       78.77       59.45     21.02 o 
 -14   5   3       78.57       74.19     18.02 o 
 -13   5   3       27.79       23.06     15.50 o 
 -12   5   3      243.96      255.86     29.32 o 
 -11   5   3        1.44       11.86      7.98 o 
 -10   5   3      328.01      333.65     24.26 o 
  -9   5   3      417.03      419.58     29.51 o 
  -8   5   3     1189.60     1241.79     36.11 o 
  -7   5   3     1091.59     1096.00     27.60 o 
  -6   5   3      636.05      615.54     30.69 o 
  -5   5   3     2279.71     2297.82     36.24 o 
  -4   5   3       18.37       14.97      4.91 o 
  -3   5   3     2388.86     2375.05     23.34 o 
  -2   5   3       54.90       75.07      7.91 o 
  -1   5   3     1705.47     1582.03     18.42 o 
   0   5   3      312.82      294.06      7.21 o 
   1   5   3      632.21      614.84     10.23 o 
   2   5   3       25.03       33.11      5.88 o 
   3   5   3     1093.52      986.38     21.91 o 
   4   5   3       44.32       35.43      5.99 o 
   5   5   3     2415.94     2262.44     19.78 o 
   6   5   3      229.10      214.13     16.43 o 
   7   5   3       88.99       85.85     14.49 o 
   8   5   3      477.28      495.84     18.58 o 
   9   5   3      161.47      169.83     20.73 o 
  10   5   3       27.77       26.36      7.59 o 
  11   5   3      536.96      519.04     19.20 o 
  12   5   3       99.10       68.81     22.59 o 
  13   5   3      165.52      111.61     24.92 o 
  14   5   3      184.83      150.94     36.76 o 
 -14   6   3        0.89       10.86      8.82 o 
 -13   6   3       97.79       87.13     20.01 o 
 -12   6   3      153.35      168.10     34.04 o 
 -11   6   3        1.12       20.26     14.76 o 
 -10   6   3       33.05       51.32     22.32 o 
  -9   6   3        0.33        9.51      6.94 o 
  -8   6   3      121.28      177.93     26.70 o 
  -7   6   3      483.89      464.72     33.93 o 
  -6   6   3      882.25      847.14     34.23 o 
  -5   6   3        4.95       13.38      6.13 o 
  -4   6   3      155.66      163.68     25.63 o 
  -3   6   3       21.06       25.42      3.95 o 
  -2   6   3       23.86       25.94      4.78 o 
  -1   6   3      122.88       96.43      8.13 o 
   0   6   3       82.70       91.01      9.53 o 
   1   6   3      533.94      534.40      9.84 o 
   2   6   3      873.80      893.93     11.47 o 
   3   6   3      628.43      622.34     13.52 o 
   4   6   3       63.66       66.83      7.97 o 
   5   6   3       15.82       18.61      4.36 o 
   6   6   3      876.27      808.63     24.14 o 
   7   6   3       32.53       18.69      8.91 o 
   8   6   3       22.07       15.62      6.31 o 
   9   6   3       31.77       47.93      8.59 o 
  10   6   3      425.49      382.01     39.08 o 
  11   6   3      145.02      137.39     31.72 o 
  12   6   3        9.49       10.81      9.80 o 
  13   6   3       37.95       38.30     13.52 o 
 -13   7   3        0.36       25.09     17.05 o 
 -12   7   3     1436.16     1536.97     51.41 o 
 -11   7   3        2.87       11.19      9.83 o 
 -10   7   3      717.32      776.18     63.83 o 
  -9   7   3      504.38      490.11     22.16 o 
  -8   7   3     1371.95     1370.96     30.16 o 
  -7   7   3       19.88       26.78      8.42 o 
  -6   7   3      422.39      454.56     21.81 o 
  -5   7   3     1310.31     1244.28     43.62 o 
  -4   7   3     1893.57     1871.49     41.17 o 
  -3   7   3     2125.64     2038.85     29.52 o 
  -2   7   3      594.12      576.28     13.72 o 
  -1   7   3     1362.38     1332.18     25.42 o 
   0   7   3      602.81      643.78     15.65 o 
   1   7   3     2694.95     2656.39     38.83 o 
   2   7   3      154.24      159.30     19.33 o 
   3   7   3     3107.80     3073.71     58.31 o 
   4   7   3      289.02      272.06     10.77 o 
   5   7   3      946.11      980.25     18.57 o 
   6   7   3        0.81        6.51      3.86 o 
   7   7   3      883.27     1003.32     33.71 o 
   8   7   3        2.09        8.44      5.73 o 
   9   7   3     1926.52     2019.32     84.69 o 
  10   7   3      215.53      217.75     39.59 o 
  11   7   3      826.11      915.72    158.52 o 
 -11   8   3      251.83      223.16     44.96 o 
 -10   8   3       11.81       18.03     11.57 o 
  -9   8   3      176.86      212.46     44.44 o 
  -8   8   3       41.51       33.97     14.26 o 
  -7   8   3      867.30      965.38     53.06 o 
  -6   8   3      127.09      125.49     21.38 o 
  -5   8   3      304.18      322.42     36.15 o 
  -4   8   3     1298.28     1354.69     25.39 o 
  -3   8   3      397.68      438.67     15.50 o 
  -2   8   3      119.63      144.54     16.43 o 
  -1   8   3      110.66      127.01     12.45 o 
   0   8   3      546.91      561.24     31.35 o 
   1   8   3      442.04      435.70     29.60 o 
   2   8   3      522.42      532.04     19.85 o 
   3   8   3      117.11      110.25     18.01 o 
   4   8   3      251.92      254.27     33.44 o 
   5   8   3       12.36       25.64     11.31 o 
   6   8   3      414.55      447.87     41.21 o 
   7   8   3       13.77       22.62      9.44 o 
   8   8   3      321.58      310.92     24.18 o 
   9   8   3        7.02        0.83     14.39 o 
  10   8   3       34.22       39.04     15.82 o 
  -9   9   3       60.25       66.30     23.94 o 
  -8   9   3      415.09      332.29     51.32 o 
  -7   9   3      162.48      124.61     50.94 o 
  -6   9   3      336.61      349.17     27.29 o 
  -5   9   3     1213.43     1159.11     54.30 o 
  -4   9   3      218.62      179.33     46.29 o 
  -3   9   3      683.61      698.39     28.64 o 
  -2   9   3        5.66       12.13      5.69 o 
  -1   9   3      580.31      620.30     29.37 o 
   0   9   3        2.14       22.28     10.15 o 
   1   9   3      499.33      517.86     20.82 o 
   2   9   3        4.49        7.23      6.73 o 
   3   9   3      381.76      424.63     36.11 o 
   4   9   3      115.34      145.49     40.24 o 
   5   9   3      236.52      257.09     41.54 o 
   6   9   3       41.52       11.08     11.14 o 
   7   9   3       86.05       84.79     27.88 o 
  -5  10   3       62.97       26.04     14.42 o 
  -4  10   3      130.77       94.95     35.12 o 
  -3  10   3       22.40       10.84      7.26 o 
  -2  10   3      244.03      169.66     45.67 o 
  -1  10   3        8.34       15.94     11.30 o 
   0  10   3      107.30       93.80     34.42 o 
   1  10   3        8.90       12.77     10.86 o 
   2  10   3       71.02       46.43     23.05 o 
   3  10   3       23.60        7.75      6.54 o 
   4  10   3      134.70       93.23     33.79 o 
 -18   0   4        5.86       13.52      8.10 o 
 -17   0   4      388.51      326.95     40.07 o 
 -16   0   4        2.17       23.48      8.44 o 
 -15   0   4      964.86      901.59     65.10 o 
 -14   0   4      300.27      223.18    106.89 o 
 -13   0   4       63.79       54.68     24.20 o 
 -12   0   4       14.86       16.26     19.75 o 
 -11   0   4      306.28      319.46     86.37 o 
 -10   0   4       75.07       77.64     17.27 o 
  -9   0   4    19020.98    19765.19    414.12 o 
  -8   0   4     1361.08     1313.56     24.79 o 
  -7   0   4    12555.25    12665.33    130.48 o 
  -6   0   4     7526.96     7526.52    102.55 o 
  -5   0   4     2311.48     2445.29     28.15 o 
  -4   0   4     1195.71     1378.52     15.46 o 
  -3   0   4    13059.08    13909.76     81.54 o 
  -2   0   4    27741.15    25703.23    109.36 o 
  -1   0   4    37971.21    36052.89    347.84 o 
   0   0   4     3855.14     4180.54     25.15 o 
   1   0   4      204.94      229.80     15.96 o 
   2   0   4      607.70      588.41     11.40 o 
   3   0   4      688.44      849.93     15.08 o 
   4   0   4      495.62      359.00     10.69 o 
   5   0   4       54.28      102.78     24.95 o 
   6   0   4       13.86        3.97     11.38 o 
   7   0   4      306.80      341.31     53.49 o 
   8   0   4      386.24      320.15     31.72 o 
   9   0   4      145.85      198.75     44.75 o 
  10   0   4      105.98      157.06     36.15 o 
  11   0   4      114.58      121.47     18.72 o 
  12   0   4      608.01      651.88     52.55 o 
  13   0   4       33.74       22.24     11.31 o 
  14   0   4     1507.20     1524.36     54.97 o 
  15   0   4      308.95      275.70     61.52 o 
 -18   1   4       17.98       18.69      6.59 o 
 -17   1   4        1.60        9.92      7.27 o 
 -16   1   4        0.28        7.17     13.25 o 
 -15   1   4       35.21       23.77      8.59 o 
 -14   1   4      517.01      541.50     29.35 o 
 -13   1   4       77.93       81.28     21.31 o 
 -12   1   4      201.99      206.71     43.29 o 
 -11   1   4        0.93       14.64     10.85 o 
 -10   1   4     1004.69     1015.76     22.61 o 
  -9   1   4       51.08       64.92     11.48 o 
  -8   1   4     9493.96    10119.16    127.55 o 
  -7   1   4     2328.14     2406.87     25.73 o 
  -6   1   4      285.79      253.07      6.48 o 
  -5   1   4     4496.65     4780.93     25.38 o 
  -4   1   4      538.86      637.94      7.14 o 
  -3   1   4    19480.50    19812.02    147.28 o 
  -2   1   4    16552.49    16328.52    123.42 o 
  -1   1   4     1554.61     1731.43     11.28 o 
   0   1   4     2768.02     2838.85     17.24 o 
   1   1   4      143.76      173.79      6.11 o 
   2   1   4      507.65      453.82      6.73 o 
   3   1   4      529.14      628.20      9.40 o 
   4   1   4     2084.73     2348.14     22.31 o 
   5   1   4     4929.52     5413.88     56.16 o 
   6   1   4      105.46      129.32     15.76 o 
   7   1   4      123.32      195.27     23.53 o 
   8   1   4        1.23       16.19      7.88 o 
   9   1   4      250.53      266.04     27.53 o 
  10   1   4      479.50      502.51     17.97 o 
  11   1   4        0.84        4.74      5.04 o 
  12   1   4       35.13       28.44      7.84 o 
  13   1   4        4.43        4.28      8.10 o 
  14   1   4        1.25        9.96      5.61 o 
  15   1   4       47.01       27.00     11.72 o 
 -17   2   4      557.73      461.11     57.02 o 
 -16   2   4       99.90      103.72     23.22 o 
 -15   2   4     2048.16     2041.94     43.74 o 
 -14   2   4       18.04       10.82     12.24 o 
 -13   2   4     2348.09     2367.74     52.23 o 
 -12   2   4      467.00      511.53     20.83 o 
 -11   2   4     2849.09     2821.00     72.64 o 
 -10   2   4      846.52      791.82     18.23 o 
  -9   2   4     4470.32     4501.46     36.85 o 
  -8   2   4     2133.37     2195.64     24.63 o 
  -7   2   4     5119.12     4788.51     38.94 o 
  -6   2   4     6802.73     6763.63     43.48 o 
  -5   2   4     3549.10     3369.42     25.31 o 
  -4   2   4     7181.91     6882.62     35.21 o 
  -3   2   4     4718.29     4522.37     24.69 o 
  -2   2   4    12163.95    11637.88     76.78 o 
  -1   2   4     4614.28     5016.42     22.05 o 
   0   2   4    32075.99    31639.64    166.47 o 
   1   2   4        5.27       12.79      3.13 o 
   2   2   4    10078.41     9726.82     45.35 o 
   3   2   4      290.99      292.66     11.32 o 
   4   2   4     3194.15     2674.59     43.06 o 
   5   2   4      105.10      147.20     18.63 o 
   6   2   4    12902.51    12776.19    129.78 o 
   7   2   4      331.43      315.22     28.52 o 
   8   2   4     7952.75     8467.02     61.49 o 
   9   2   4      618.41      644.22     48.38 o 
  10   2   4      758.97      789.10     22.41 o 
  11   2   4     1650.26     1626.41     28.46 o 
  12   2   4     1332.07     1361.78     38.00 o 
  13   2   4      737.57      762.19     34.62 o 
  14   2   4      294.61      280.15     34.95 o 
  15   2   4      465.86      413.04     41.68 o 
 -17   3   4        1.60       11.74     10.79 o 
 -16   3   4       34.90       30.19     12.68 o 
 -15   3   4        1.75       21.59     12.35 o 
 -14   3   4      213.25      222.72     38.91 o 
 -13   3   4       50.84       57.57     11.63 o 
 -12   3   4      251.89      248.50     21.02 o 
 -11   3   4       55.52       56.71      9.29 o 
 -10   3   4       88.54      102.75     11.86 o 
  -9   3   4       11.81       15.62      4.67 o 
  -8   3   4      404.70      378.09     11.16 o 
  -7   3   4      513.91      471.18     11.02 o 
  -6   3   4     1017.36     1021.59     18.06 o 
  -5   3   4      762.67      776.18     11.34 o 
  -4   3   4      336.58      317.11      5.62 o 
  -3   3   4      780.62      682.19     11.16 o 
  -2   3   4      745.97      806.12      8.74 o 
  -1   3   4     2143.68     2257.31     24.82 o 
   0   3   4      207.41      251.32     10.51 o 
   1   3   4     3406.49     3386.97     23.79 o 
   2   3   4       10.68       19.72      2.91 o 
   3   3   4     2343.71     2424.15     19.64 o 
   4   3   4      577.79      612.53     10.62 o 
   5   3   4      443.96      488.61     14.39 o 
   6   3   4      793.43      804.50     29.24 o 
   7   3   4      403.23      384.82     25.14 o 
   8   3   4      604.72      601.39     30.10 o 
   9   3   4      211.09      202.17     27.62 o 
  10   3   4      121.86      112.44     15.15 o 
  11   3   4      208.99      206.01     20.84 o 
  12   3   4        3.96       11.58      5.91 o 
  13   3   4        0.93       11.16      7.26 o 
  14   3   4       14.86       34.99      9.77 o 
  15   3   4        0.15       21.49      8.28 o 
 -16   4   4       34.38       63.36     29.28 o 
 -15   4   4      765.55      735.73     43.18 o 
 -14   4   4       78.13       85.41     23.38 o 
 -13   4   4      375.37      480.99     56.27 o 
 -12   4   4       40.78       32.54      6.85 o 
 -11   4   4     2014.69     1977.38     38.31 o 
 -10   4   4      205.99      209.93     20.69 o 
  -9   4   4      435.82      433.79      7.21 o 
  -8   4   4      397.04      367.49     28.84 o 
  -7   4   4      352.39      354.77     22.72 o 
  -6   4   4      612.31      581.34     21.60 o 
  -5   4   4     2755.61     2788.16     30.05 o 
  -4   4   4     3527.83     3570.41     24.92 o 
  -3   4   4      488.30      421.74      7.82 o 
  -2   4   4     4199.51     4292.70     33.17 o 
  -1   4   4      341.08      331.66     18.00 o 
   0   4   4     1230.67     1076.24     34.62 o 
   1   4   4       54.84       66.48      6.68 o 
   2   4   4     1706.08     1650.98     12.13 o 
   3   4   4      187.50      197.31      7.57 o 
   4   4   4     4504.66     4540.62     38.84 o 
   5   4   4        9.55       12.28      4.99 o 
   6   4   4     2812.94     2942.82     50.56 o 
   7   4   4       60.47       76.05     11.62 o 
   8   4   4     1595.39     1558.47     34.60 o 
   9   4   4       46.06       48.31      9.13 o 
  10   4   4      452.96      461.85     34.94 o 
  11   4   4      312.33      291.92     38.69 o 
  12   4   4      616.25      663.48     21.06 o 
  13   4   4      264.04      264.87     38.52 o 
  14   4   4      136.77      118.86     27.52 o 
 -16   5   4       17.67       18.84     19.43 o 
 -15   5   4        0.72       18.77     10.71 o 
 -14   5   4      201.35      291.92     81.17 o 
 -13   5   4      348.14      347.23     49.16 o 
 -12   5   4      433.70      363.72     61.50 o 
 -11   5   4       16.35       21.82      9.20 o 
 -10   5   4      141.65      150.69     28.65 o 
  -9   5   4       77.28       99.96     15.81 o 
  -8   5   4        0.97       13.84      7.17 o 
  -7   5   4     1833.49     1974.85     67.89 o 
  -6   5   4      466.44      475.29     32.79 o 
  -5   5   4      278.92      273.54     12.48 o 
  -4   5   4      599.67      595.14      8.46 o 
  -3   5   4      346.73      356.51     10.28 o 
  -2   5   4     1548.01     1563.94     16.01 o 
  -1   5   4      343.91      331.48      6.72 o 
   0   5   4       29.83       14.50      2.67 o 
   1   5   4      324.40      367.18      6.39 o 
   2   5   4      200.72      214.77      6.97 o 
   3   5   4     1278.86     1315.77     32.96 o 
   4   5   4        8.01       10.50      3.21 o 
   5   5   4      229.99      222.07     15.10 o 
   6   5   4       11.30       16.14      7.03 o 
   7   5   4        5.16        8.87      7.37 o 
   8   5   4      387.96      329.50     31.15 o 
   9   5   4      325.17      284.86     30.67 o 
  10   5   4        2.05       17.83      9.82 o 
  11   5   4      174.63      120.93     22.57 o 
  12   5   4      100.22       98.97     21.80 o 
  13   5   4        1.83        8.89      9.79 o 
 -15   6   4       51.95       43.30     22.07 o 
 -14   6   4        0.13       31.77     12.13 o 
 -13   6   4      942.90      971.11     42.84 o 
 -12   6   4        1.22        2.31      9.09 o 
 -11   6   4      589.23      671.24     30.54 o 
 -10   6   4      295.35      326.42     27.64 o 
  -9   6   4     1240.43     1301.79     41.40 o 
  -8   6   4       83.62      132.46     20.28 o 
  -7   6   4      926.27      946.92     24.43 o 
  -6   6   4      530.31      553.91     17.18 o 
  -5   6   4     1577.03     1561.87     37.57 o 
  -4   6   4      859.72      845.31     11.79 o 
  -3   6   4      925.09      952.72     11.00 o 
  -2   6   4     2371.89     2382.85     19.99 o 
  -1   6   4      330.02      294.26     12.25 o 
   0   6   4      545.06      501.90      8.83 o 
   1   6   4       30.41       31.87      4.49 o 
   2   6   4     2893.44     2877.33     42.34 o 
   3   6   4      722.08      775.65     27.40 o 
   4   6   4     1328.97     1407.41     44.61 o 
   5   6   4      719.80      757.41     26.73 o 
   6   6   4      277.70      290.67     23.25 o 
   7   6   4       25.46       19.90      9.01 o 
   8   6   4      127.61      117.21     17.59 o 
   9   6   4       34.61       30.29      8.94 o 
  10   6   4      927.69      933.76     28.91 o 
  11   6   4      199.05      176.25     29.81 o 
  12   6   4      126.09      150.13     36.29 o 
 -13   7   4       22.06       23.57     13.04 o 
 -12   7   4        4.88       19.61      8.58 o 
 -11   7   4       10.30       17.86     11.91 o 
 -10   7   4       53.32       56.55     19.81 o 
  -9   7   4       24.79       29.57      8.05 o 
  -8   7   4       24.12       24.09      9.43 o 
  -7   7   4       21.92       30.77      7.12 o 
  -6   7   4       53.10       36.46     12.94 o 
  -5   7   4       69.39       74.30      8.91 o 
  -4   7   4        3.13        0.00      6.91 o 
  -3   7   4      579.20      557.16     11.32 o 
  -2   7   4       47.53       34.10      8.76 o 
  -1   7   4      396.12      359.41     13.60 o 
   0   7   4      523.79      450.01     12.51 o 
   1   7   4      308.04      277.95     17.52 o 
   2   7   4      398.38      424.75     25.32 o 
   3   7   4      193.93      199.79     20.62 o 
   4   7   4        4.91       15.59      4.80 o 
   5   7   4       54.82       52.94     11.42 o 
   6   7   4        0.06        5.55      3.98 o 
   7   7   4      140.28      105.22     26.06 o 
   8   7   4        0.13       35.45     10.11 o 
   9   7   4       10.20        6.12     11.34 o 
  10   7   4        0.80       10.06     12.19 o 
  11   7   4       86.18      113.16     22.16 o 
 -11   8   4      355.65      329.57     68.02 o 
 -10   8   4      332.16      261.32     55.78 o 
  -9   8   4      536.57      537.34     52.88 o 
  -8   8   4      129.25      117.02     15.61 o 
  -7   8   4      356.72      389.77     32.34 o 
  -6   8   4      570.09      560.69     24.08 o 
  -5   8   4     1348.65     1357.58     39.32 o 
  -4   8   4      581.59      580.27     30.22 o 
  -3   8   4      542.56      583.35     29.19 o 
  -2   8   4      835.22      846.56     34.20 o 
  -1   8   4      278.11      298.18     32.77 o 
   0   8   4     2057.81     2108.25     34.83 o 
   1   8   4      728.96      770.19     38.40 o 
   2   8   4     2529.41     2503.95     54.10 o 
   3   8   4      129.24      133.96     24.74 o 
   4   8   4     2003.99     2025.79     70.69 o 
   5   8   4       41.75       54.22     17.93 o 
   6   8   4     1301.26     1407.34     95.96 o 
   7   8   4      408.77      398.89     46.27 o 
   8   8   4      783.66      817.95     70.53 o 
   9   8   4      276.40      340.33     45.30 o 
  -9   9   4      140.87      133.69     48.46 o 
  -8   9   4      329.76      251.89     66.27 o 
  -7   9   4      241.32      185.78     49.59 o 
  -6   9   4      504.92      565.71     47.70 o 
  -5   9   4      420.47      361.52     62.23 o 
  -4   9   4      298.73      295.05     39.79 o 
  -3   9   4     1161.98     1161.35     33.97 o 
  -2   9   4        7.58       19.12     12.80 o 
  -1   9   4     1365.09     1352.72     34.05 o 
   0   9   4       57.44       31.19     12.01 o 
   1   9   4      725.20      795.54     29.25 o 
   2   9   4        0.84        2.35      8.72 o 
   3   9   4      612.75      603.55     28.76 o 
   4   9   4        0.75       16.52     11.59 o 
   5   9   4      379.20      416.31     59.19 o 
   6   9   4      143.66       94.96     36.89 o 
   7   9   4      247.25      192.83     39.77 o 
  -5  10   4       59.16       45.92     21.78 o 
  -4  10   4       46.21       58.88     14.82 o 
  -3  10   4        4.32       24.04      8.70 o 
  -2  10   4        2.27       14.56      7.30 o 
  -1  10   4        0.52        8.26     10.92 o 
   0  10   4       21.88        7.68     10.61 o 
   1  10   4       15.95       28.33     17.34 o 
   2  10   4      245.79      230.99     41.54 o 
   3  10   4        9.15        0.00     12.51 o 
 -18   1   5      223.01      154.21     36.70 o 
 -17   1   5       38.85       35.27     11.98 o 
 -16   1   5     1040.47     1107.17     53.69 o 
 -15   1   5      120.99      132.65     20.65 o 
 -14   1   5      576.23      615.35     41.63 o 
 -13   1   5      303.10      277.69     60.52 o 
 -12   1   5      264.98      298.57     43.14 o 
 -11   1   5       16.09       18.17      7.44 o 
 -10   1   5      970.82      998.55     20.47 o 
  -9   1   5      181.01      235.75     15.33 o 
  -8   1   5     3879.89     3767.38     45.82 o 
  -7   1   5     2774.57     2782.16     28.93 o 
  -6   1   5     3997.92     3930.64     26.41 o 
  -5   1   5      628.60      569.44      9.47 o 
  -4   1   5       46.72       80.57      6.92 o 
  -3   1   5     3508.35     3613.72     17.77 o 
  -2   1   5    16761.82    16382.68     93.76 o 
  -1   1   5      763.99      623.31      6.92 o 
   0   1   5      570.79      493.69      7.42 o 
   1   1   5    11980.62    11562.82     83.41 o 
   2   1   5       33.68       44.69      5.44 o 
   3   1   5     5628.80     5462.66     36.28 o 
   4   1   5      549.69      540.95     19.13 o 
   5   1   5     3958.85     3974.81     44.86 o 
   6   1   5      527.09      468.35     14.30 o 
   7   1   5     3034.86     2931.05     36.07 o 
   8   1   5      289.21      294.34     28.35 o 
   9   1   5     1362.76     1345.64     32.96 o 
  10   1   5      208.53      212.33     28.28 o 
  11   1   5      448.51      536.54     28.55 o 
  12   1   5       66.33       60.39     11.96 o 
  13   1   5      802.58      847.35     29.28 o 
  14   1   5       51.89       65.58     13.09 o 
  15   1   5      347.28      474.85     88.66 o 
 -17   2   5        0.73       26.43     10.31 o 
 -16   2   5        2.35       15.97      9.41 o 
 -15   2   5       22.24       13.41      7.73 o 
 -14   2   5       21.38       27.57      9.41 o 
 -13   2   5        3.35       18.52      9.88 o 
 -12   2   5        0.48        5.71     10.85 o 
 -11   2   5        7.20       17.01     11.06 o 
 -10   2   5      454.00      450.62     30.99 o 
  -9   2   5      293.03      309.80     12.94 o 
  -8   2   5      178.57      220.85     11.99 o 
  -7   2   5      738.22      788.54     12.24 o 
  -6   2   5       46.82       65.64      9.08 o 
  -5   2   5       56.23       72.23      7.22 o 
  -4   2   5     2702.99     2747.46     22.77 o 
  -3   2   5      104.53      113.67      6.53 o 
  -2   2   5     6965.78     7438.97     35.15 o 
  -1   2   5      327.59      321.59      6.10 o 
   0   2   5      217.17      261.94      5.54 o 
   1   2   5      250.60      289.00      6.87 o 
   2   2   5        2.58        1.96      3.14 o 
   3   2   5       15.96       31.40      5.29 o 
   4   2   5      182.22      165.81     13.59 o 
   5   2   5      347.34      320.58     11.41 o 
   6   2   5      212.65      241.81     27.96 o 
   7   2   5      164.32      196.40     23.25 o 
   8   2   5      245.69      264.57     27.92 o 
   9   2   5        0.11        0.00     10.19 o 
  10   2   5       15.27       19.31      7.09 o 
  11   2   5        0.71       17.87      6.26 o 
  12   2   5       40.87       37.71      8.73 o 
  13   2   5        9.65       15.23      6.68 o 
  14   2   5       18.31       28.12      9.17 o 
 -17   3   5       18.74       36.05     19.08 o 
 -16   3   5     1521.15     1558.86     56.08 o 
 -15   3   5      209.74      189.19     47.50 o 
 -14   3   5      805.40      806.51     64.85 o 
 -13   3   5      639.92      615.74     19.11 o 
 -12   3   5     4537.37     4865.49     85.07 o 
 -11   3   5      733.58      758.07     20.13 o 
 -10   3   5     3612.45     3504.49     41.47 o 
  -9   3   5     1657.57     1757.38     40.63 o 
  -8   3   5     5398.27     5300.41     32.57 o 
  -7   3   5       73.21       71.37      7.88 o 
  -6   3   5     2685.23     2540.06     21.82 o 
  -5   3   5     8283.64     8539.49     54.90 o 
  -4   3   5     7471.76     7529.64     52.33 o 
  -3   3   5    12556.73    12283.40     92.88 o 
  -2   3   5     4392.56     4700.70     25.73 o 
  -1   3   5    13982.77    14055.24    100.45 o 
   0   3   5     4647.65     4692.93     69.00 o 
   1   3   5    11785.75    12169.37    143.43 o 
   2   3   5       34.39       48.57      6.90 o 
   3   3   5     8481.12     8368.87     63.49 o 
   4   3   5     3051.83     3235.63     35.37 o 
   5   3   5     8136.64     8322.27     43.46 o 
   6   3   5      673.08      674.68     20.35 o 
   7   3   5     4345.23     4402.36     62.19 o 
   8   3   5      832.88      866.03     21.44 o 
   9   3   5     1278.73     1249.42     31.00 o 
  10   3   5     2799.46     2786.43     38.72 o 
  11   3   5      629.66      643.73     25.73 o 
  12   3   5      843.53      877.91     31.63 o 
  13   3   5       22.80       29.47      7.17 o 
  14   3   5      322.68      289.00     27.87 o 
 -16   4   5        8.09       28.77     15.55 o 
 -15   4   5      208.69      181.00     46.74 o 
 -14   4   5       14.43       19.88     19.09 o 
 -13   4   5      611.73      550.43     57.25 o 
 -12   4   5       40.10       38.66     12.96 o 
 -11   4   5      593.19      583.75     15.47 o 
 -10   4   5      315.66      332.20      9.45 o 
  -9   4   5      846.71      849.29     21.83 o 
  -8   4   5     3685.18     3637.99     65.00 o 
  -7   4   5      391.11      392.53     23.49 o 
  -6   4   5     2137.96     2016.92     29.46 o 
  -5   4   5       80.92       81.35      8.01 o 
  -4   4   5     1240.26     1123.11     14.06 o 
  -3   4   5      281.48      295.10      9.09 o 
  -2   4   5     5991.64     6356.99     65.22 o 
  -1   4   5      115.52      149.03     11.51 o 
   0   4   5     2501.45     2384.25     25.26 o 
   1   4   5      523.55      692.20     50.94 o 
   2   4   5     1980.74     1891.53     18.44 o 
   3   4   5        0.43        3.19      3.65 o 
   4   4   5       11.89        6.57      4.37 o 
   5   4   5      106.22      104.76     10.85 o 
   6   4   5      348.73      348.55     14.03 o 
   7   4   5      203.64      203.89     24.36 o 
   8   4   5     2029.03     1987.58     43.71 o 
   9   4   5        0.20       15.04      6.95 o 
  10   4   5      114.21      132.46     22.72 o 
  11   4   5       41.99       25.33      9.13 o 
  12   4   5      101.19       73.66     11.51 o 
  13   4   5       78.61      101.74     16.61 o 
 -16   5   5       12.18       19.48     14.45 o 
 -15   5   5       36.57       23.51      9.61 o 
 -14   5   5      153.73      179.21     51.50 o 
 -13   5   5      250.28      217.65     34.56 o 
 -12   5   5      417.47      456.32     32.77 o 
 -11   5   5       28.44       54.97     26.68 o 
 -10   5   5      905.37      925.65     43.08 o 
  -9   5   5       39.65       35.94     12.25 o 
  -8   5   5      912.77      989.10     27.29 o 
  -7   5   5      155.11      141.40     25.33 o 
  -6   5   5      938.06      882.61     30.90 o 
  -5   5   5       20.15       18.97      7.67 o 
  -4   5   5       33.14       22.02      3.50 o 
  -3   5   5      393.52      378.91      6.46 o 
  -2   5   5      605.21      559.91      7.13 o 
  -1   5   5       44.82       80.96     11.71 o 
   0   5   5     1508.02     1556.87     24.58 o 
   1   5   5      170.85      187.89     29.57 o 
   2   5   5     2014.18     1997.26     17.25 o 
   3   5   5      872.14      849.33     10.10 o 
   4   5   5       26.73       23.02      6.43 o 
   5   5   5      413.08      374.88     11.06 o 
   6   5   5       20.74       28.56      9.06 o 
   7   5   5      183.63      191.47     23.03 o 
   8   5   5      491.78      485.31     24.25 o 
   9   5   5      574.06      639.27     56.99 o 
  10   5   5      298.16      287.42     28.03 o 
  11   5   5      814.71      841.84     23.96 o 
  12   5   5       14.15        5.73      6.59 o 
  13   5   5      429.13      380.64     50.46 o 
 -15   6   5        0.78       28.32     12.69 o 
 -14   6   5       27.73       25.30     20.21 o 
 -13   6   5       15.05       10.46      8.57 o 
 -12   6   5        3.16       14.92      8.99 o 
 -11   6   5       24.06       27.77     10.26 o 
 -10   6   5      210.33      190.01     31.60 o 
  -9   6   5       75.93       97.25     15.58 o 
  -8   6   5       97.51       90.02     16.17 o 
  -7   6   5       78.27       81.69     16.68 o 
  -6   6   5       13.51        5.79      5.89 o 
  -5   6   5        1.66        4.44      6.67 o 
  -4   6   5      394.27      360.69      7.98 o 
  -3   6   5       32.23       32.06      3.89 o 
  -2   6   5        1.70        3.26      3.12 o 
  -1   6   5       76.47      103.77     13.70 o 
   0   6   5       61.38       84.09     12.38 o 
   1   6   5        1.35        4.32      7.27 o 
   2   6   5      897.95      766.95     24.18 o 
   3   6   5      692.05      680.91     16.58 o 
   4   6   5       56.22       68.50     10.66 o 
   5   6   5      935.49      958.51     15.88 o 
   6   6   5      328.65      328.89     11.86 o 
   7   6   5       60.54       56.52     10.45 o 
   8   6   5      301.19      314.81     14.50 o 
   9   6   5       65.42       65.29     14.09 o 
  10   6   5        2.97       14.19     11.17 o 
  11   6   5       48.58       58.07     19.52 o 
  12   6   5        8.42        0.00     21.21 o 
 -13   7   5       20.43       36.91     13.53 o 
 -12   7   5      568.50      593.60     24.98 o 
 -11   7   5       75.63       76.46     15.41 o 
 -10   7   5      347.94      343.22     25.39 o 
  -9   7   5      979.69      999.52     35.28 o 
  -8   7   5      792.37      915.44     35.19 o 
  -7   7   5      678.76      772.04     26.68 o 
  -6   7   5     1335.49     1345.86     28.18 o 
  -5   7   5      993.06     1010.41     48.69 o 
  -4   7   5     1235.61     1265.78     34.87 o 
  -3   7   5     3088.96     3117.15     55.29 o 
  -2   7   5       68.62       59.54     10.03 o 
  -1   7   5     3000.45     3041.66     65.18 o 
   0   7   5      494.56      420.81     29.95 o 
   1   7   5     2981.47     2947.90     71.98 o 
   2   7   5      478.23      439.39     22.01 o 
   3   7   5      731.92      728.56     21.75 o 
   4   7   5       26.81       28.17     12.18 o 
   5   7   5     3564.86     3497.62     56.28 o 
   6   7   5       12.76       11.46      6.24 o 
   7   7   5      947.75     1012.25     46.23 o 
   8   7   5      236.57      209.35     37.90 o 
   9   7   5      768.70      872.99     60.21 o 
  10   7   5      255.27      248.72     67.64 o 
 -11   8   5      538.48      514.27     61.98 o 
 -10   8   5       82.10       59.11     20.17 o 
  -9   8   5      449.72      441.23     20.07 o 
  -8   8   5      398.52      461.07     25.11 o 
  -7   8   5       41.33       53.86     14.51 o 
  -6   8   5      615.05      653.09     43.91 o 
  -5   8   5      336.06      414.61     35.42 o 
  -4   8   5      648.38      727.80     33.54 o 
  -3   8   5      251.73      244.52     38.95 o 
  -2   8   5      143.09      182.45     30.52 o 
  -1   8   5       52.46       43.56      9.30 o 
   0   8   5      397.18      440.84     30.74 o 
   1   8   5        3.63       13.11     11.10 o 
   2   8   5      951.50      998.54     32.98 o 
   3   8   5        4.37       19.86      7.36 o 
   4   8   5      425.53      399.11     46.06 o 
   5   8   5       90.88       74.42     33.57 o 
   6   8   5      100.55      119.39     20.66 o 
   7   8   5       41.87       31.25     12.85 o 
   8   8   5        2.21       15.36     13.80 o 
  -9   9   5       52.80       46.16     15.51 o 
  -8   9   5      193.84      209.21     51.58 o 
  -7   9   5      119.68       69.20     19.92 o 
  -6   9   5      208.68      172.07     37.52 o 
  -5   9   5      155.66      160.10     44.37 o 
  -4   9   5      595.24      609.73     30.82 o 
  -3   9   5      133.38      106.22     19.16 o 
  -2   9   5      134.41      144.37     30.14 o 
  -1   9   5      388.68      487.24     45.31 o 
   0   9   5        8.30       25.65     15.56 o 
   1   9   5      172.21      176.79     35.78 o 
   2   9   5       23.03       23.21     12.49 o 
   3   9   5      149.82      111.52     31.36 o 
   4   9   5      106.11       92.82     19.16 o 
   5   9   5      434.29      465.47     31.55 o 
   6   9   5        0.22        5.72      6.67 o 
  -4  10   5       75.05       50.57     20.42 o 
  -3  10   5       28.53       21.92      9.70 o 
  -2  10   5      167.94      124.19     40.67 o 
  -1  10   5        4.08       13.65     15.18 o 
   0  10   5       69.14       39.44     21.21 o 
   1  10   5        9.22       10.92     15.94 o 
 -18   0   6      214.11      169.82     48.59 o 
 -17   0   6      211.35      185.89     76.85 o 
 -16   0   6      333.46      304.85     99.77 o 
 -15   0   6      368.59      283.26    115.33 o 
 -14   0   6       90.56       82.37     31.44 o 
 -13   0   6     3215.48     3416.28    135.69 o 
 -12   0   6      477.12      508.11     66.02 o 
 -11   0   6     6488.89     6571.38     89.27 o 
 -10   0   6       11.01       16.44      8.18 o 
  -9   0   6     2812.58     2847.76     50.24 o 
  -8   0   6      426.42      525.90     29.44 o 
  -7   0   6     2614.19     2578.09     65.96 o 
  -6   0   6     1284.13     1281.59     32.71 o 
  -5   0   6     2328.17     2094.69     29.12 o 
  -4   0   6     2259.78     2123.81     23.57 o 
  -3   0   6     3052.05     3115.08     43.68 o 
  -2   0   6       39.88       77.63      9.90 o 
  -1   0   6     5464.14     5516.77     53.16 o 
   0   0   6       19.52       60.63      9.63 o 
   1   0   6       67.92       56.94      7.93 o 
   2   0   6      880.95      910.46     20.54 o 
   3   0   6       78.67       22.45      9.68 o 
   4   0   6     2539.68     2192.35     35.93 o 
   5   0   6     1925.06     1914.78     40.10 o 
   6   0   6      648.64      555.84     22.14 o 
   7   0   6       19.25       20.34      7.01 o 
   8   0   6     2561.53     2537.22     63.11 o 
   9   0   6     1859.85     1948.72    133.78 o 
  10   0   6      284.92      322.27     42.32 o 
  11   0   6      394.37      359.71     32.48 o 
  12   0   6     2382.84     2340.72     52.42 o 
  13   0   6      529.49      497.29     85.71 o 
  14   0   6      349.71      400.95     33.66 o 
 -18   1   6       13.98       10.80      8.86 o 
 -17   1   6       18.02       18.32      9.52 o 
 -16   1   6      204.73      183.43     49.78 o 
 -15   1   6       18.22       38.54     17.83 o 
 -14   1   6      334.30      304.88     72.94 o 
 -13   1   6     1071.09     1075.82     36.07 o 
 -12   1   6      761.23      671.09     26.14 o 
 -11   1   6     1812.48     1866.42     35.65 o 
 -10   1   6     1188.41     1211.51     34.34 o 
  -9   1   6     1778.70     1845.98     28.86 o 
  -8   1   6      223.64      197.97     22.39 o 
  -7   1   6      180.84      194.42     10.42 o 
  -6   1   6      135.09      143.11      8.55 o 
  -5   1   6     1270.80     1316.57     13.91 o 
  -4   1   6      233.09      202.38      8.35 o 
  -3   1   6       74.11       79.44      4.82 o 
  -2   1   6     1115.09     1102.87     10.59 o 
  -1   1   6     1941.30     2123.16     25.37 o 
   0   1   6     2474.71     2505.94     23.93 o 
   1   1   6     3892.63     4255.76     30.18 o 
   2   1   6     2426.39     2712.35     27.00 o 
   3   1   6      451.95      521.47     14.66 o 
   4   1   6      463.70      417.70     23.27 o 
   5   1   6      387.82      391.14     17.38 o 
   6   1   6      929.47      948.64     20.93 o 
   7   1   6       20.44       28.72      6.41 o 
   8   1   6      347.70      341.73     22.64 o 
   9   1   6       15.33       14.41      6.86 o 
  10   1   6        3.67       19.50      8.77 o 
  11   1   6      256.08      233.32     30.20 o 
  12   1   6      293.26      260.99     35.60 o 
  13   1   6       32.41       35.99      7.67 o 
  14   1   6      259.44      210.08     39.13 o 
 -17   2   6      814.34      917.42    115.49 o 
 -16   2   6      198.19      168.84     36.54 o 
 -15   2   6      552.88      536.56     37.03 o 
 -14   2   6       55.36       44.54     11.59 o 
 -13   2   6     1857.75     1950.35     52.83 o 
 -12   2   6      495.82      487.45     26.35 o 
 -11   2   6     1297.97     1202.03     36.19 o 
 -10   2   6      949.39      940.50     32.71 o 
  -9   2   6     3435.00     3470.76     42.98 o 
  -8   2   6      610.57      541.33     14.52 o 
  -7   2   6     2711.58     2525.20     39.19 o 
  -6   2   6     3448.62     3274.21     29.02 o 
  -5   2   6     1555.07     1532.16     14.16 o 
  -4   2   6     7543.90     7847.09     42.34 o 
  -3   2   6     2816.81     2743.86     23.04 o 
  -2   2   6     6823.91     6611.85     35.42 o 
  -1   2   6      320.19      334.56      6.82 o 
   0   2   6     7137.91     6963.96     39.85 o 
   1   2   6      428.43      441.23     12.99 o 
   2   2   6     4821.96     4330.75     35.79 o 
   3   2   6        1.14        7.10      3.26 o 
   4   2   6     7208.47     7511.47     99.92 o 
   5   2   6        0.43        7.35      5.94 o 
   6   2   6     5150.33     5155.60     60.14 o 
   7   2   6       45.29       59.36      8.59 o 
   8   2   6     2492.32     2486.56     58.86 o 
   9   2   6     1260.81     1307.97     31.75 o 
  10   2   6     1174.95     1213.56     24.52 o 
  11   2   6      639.05      655.27     47.29 o 
  12   2   6      362.67      355.58     31.28 o 
  13   2   6      239.49      188.98     30.01 o 
  14   2   6      205.53      160.65     28.27 o 
 -17   3   6        0.17       43.98     17.47 o 
 -16   3   6       51.02       47.21     20.81 o 
 -15   3   6       31.52       23.95     14.13 o 
 -14   3   6      248.05      251.57     18.47 o 
 -13   3   6       92.82       74.43     17.48 o 
 -12   3   6       23.90       39.02      8.29 o 
 -11   3   6        0.19        1.72      7.38 o 
 -10   3   6       10.06       15.57      4.96 o 
  -9   3   6      129.68      120.06     10.93 o 
  -8   3   6      773.21      806.87     13.27 o 
  -7   3   6     1258.54     1260.21     29.48 o 
  -6   3   6       35.83       29.93      4.87 o 
  -5   3   6     1850.02     1892.97     23.68 o 
  -4   3   6      331.59      358.05      6.95 o 
  -3   3   6       64.27       57.94      6.85 o 
  -2   3   6      281.33      294.44      9.72 o 
  -1   3   6     1318.81     1278.91     28.19 o 
   0   3   6       34.60       86.02     12.95 o 
   1   3   6     4447.64     5060.67     38.21 o 
   2   3   6     2009.27     2285.04     22.78 o 
   3   3   6       82.01       80.01      8.68 o 
   4   3   6      421.18      426.09     18.57 o 
   5   3   6        0.79        4.50      5.13 o 
   6   3   6       35.68       18.65     11.13 o 
   7   3   6      690.34      661.15     34.08 o 
   8   3   6      111.28      121.23     15.25 o 
   9   3   6        3.60       13.96      5.83 o 
  10   3   6      125.61      125.47     20.06 o 
  11   3   6       30.87       31.77     12.60 o 
  12   3   6        0.20       12.54      6.94 o 
  13   3   6       34.65       35.82      8.53 o 
 -16   4   6      205.98      176.26     51.02 o 
 -15   4   6      337.24      273.91     66.27 o 
 -14   4   6       29.32       29.43     13.09 o 
 -13   4   6      542.78      577.72     49.50 o 
 -12   4   6        5.05        1.56      8.72 o 
 -11   4   6      493.78      539.64     17.11 o 
 -10   4   6       56.93       65.67      7.60 o 
  -9   4   6     2659.05     2699.40     48.40 o 
  -8   4   6      237.55      223.20      7.48 o 
  -7   4   6     2255.22     2229.59     34.85 o 
  -6   4   6      373.30      385.76      7.73 o 
  -5   4   6     2204.43     2238.89     20.72 o 
  -4   4   6      229.87      189.94      5.75 o 
  -3   4   6      339.25      306.36      6.40 o 
  -2   4   6     4047.49     4291.30     59.14 o 
  -1   4   6     1665.98     1547.65     25.36 o 
   0   4   6     2288.44     2067.89     31.26 o 
   1   4   6     2901.69     2954.86     44.49 o 
   2   4   6     2638.11     2620.04     16.59 o 
   3   4   6      677.04      694.76     15.85 o 
   4   4   6     2918.98     3015.97     29.25 o 
   5   4   6       64.80       62.76     10.91 o 
   6   4   6     1550.02     1477.82     25.23 o 
   7   4   6       54.40       67.73     10.58 o 
   8   4   6     1730.16     1735.20     37.80 o 
   9   4   6       20.82       25.43      7.57 o 
  10   4   6      994.28     1047.96     35.00 o 
  11   4   6       82.77       77.97     14.68 o 
  12   4   6      348.16      368.84     39.97 o 
  13   4   6       47.18       39.36      8.59 o 
 -16   5   6       88.74       59.07     24.31 o 
 -15   5   6        4.19       18.20     14.71 o 
 -14   5   6       84.92       92.92     21.88 o 
 -13   5   6        3.35       18.77      9.39 o 
 -12   5   6       67.95       80.14     16.09 o 
 -11   5   6       25.29       32.56      8.51 o 
 -10   5   6      321.81      317.15     30.29 o 
  -9   5   6        0.42       16.05      8.39 o 
  -8   5   6      400.81      412.98     25.16 o 
  -7   5   6       60.15       51.69     14.37 o 
  -6   5   6      946.80      979.95     29.04 o 
  -5   5   6        9.81       10.47      2.48 o 
  -4   5   6        5.55        8.69      3.14 o 
  -3   5   6      166.29      185.36     22.13 o 
  -2   5   6     1500.13     1462.56     26.73 o 
  -1   5   6      328.96      322.48     16.58 o 
   0   5   6       32.36       56.89     18.01 o 
   1   5   6     1934.48     2025.17    113.72 o 
   2   5   6      331.30      350.98     17.51 o 
   3   5   6       66.54       76.38     10.04 o 
   4   5   6      385.88      351.17     16.50 o 
   5   5   6      158.10      136.82     10.10 o 
   6   5   6       84.89       70.23     11.57 o 
   7   5   6      242.74      255.33     24.55 o 
   8   5   6      381.17      342.33     31.35 o 
   9   5   6       89.93       82.70     13.54 o 
  10   5   6       20.16       20.38      7.34 o 
  11   5   6       36.36       16.34      8.74 o 
  12   5   6        1.05       16.93      9.35 o 
 -14   6   6       18.95       33.74     18.55 o 
 -13   6   6      444.28      472.85     28.96 o 
 -12   6   6       51.69       50.90     12.86 o 
 -11   6   6      874.46      926.36     54.85 o 
 -10   6   6      225.20      207.76     27.54 o 
  -9   6   6     2335.02     2438.78     53.79 o 
  -8   6   6      140.16      145.13     21.59 o 
  -7   6   6      822.82      919.45     44.78 o 
  -6   6   6      603.24      646.30     38.84 o 
  -5   6   6     1448.34     1422.35     20.37 o 
  -4   6   6     3041.10     2956.36     47.13 o 
  -3   6   6     1750.84     1752.62     24.13 o 
  -2   6   6      189.88      179.34     15.51 o 
  -1   6   6      198.54      220.69     20.46 o 
   0   6   6      772.81      817.85     25.53 o 
   1   6   6      127.82      131.61     19.71 o 
   2   6   6      760.51      742.42     20.93 o 
   3   6   6        7.98       11.70      8.54 o 
   4   6   6     2267.57     2416.46    100.16 o 
   5   6   6      216.64      212.55     33.72 o 
   6   6   6      419.35      498.12     47.22 o 
   7   6   6      255.05      235.13     35.73 o 
   8   6   6      207.42      228.68     31.96 o 
   9   6   6       19.76       12.39      5.79 o 
  10   6   6      310.94      339.50     61.81 o 
  11   6   6       33.83       38.25     13.68 o 
 -13   7   6       15.86       19.64     10.35 o 
 -12   7   6       16.20       28.98     12.37 o 
 -11   7   6      114.52      116.63     22.54 o 
 -10   7   6       40.46       33.34     15.13 o 
  -9   7   6       61.30       79.00     16.02 o 
  -8   7   6       30.40       41.28      9.69 o 
  -7   7   6       14.81       17.62      6.41 o 
  -6   7   6      138.26      123.73     20.16 o 
  -5   7   6      290.27      258.73     27.67 o 
  -4   7   6      474.67      472.55     41.84 o 
  -3   7   6       52.05       45.02     11.45 o 
  -2   7   6       55.86       74.22     11.55 o 
  -1   7   6      386.79      406.82     26.52 o 
   0   7   6      425.30      379.50     20.88 o 
   1   7   6      176.22      170.40     32.42 o 
   2   7   6     1132.53     1118.77     28.24 o 
   3   7   6       60.88       61.05     12.69 o 
   4   7   6       11.20       13.88     10.15 o 
   5   7   6      236.83      184.21     39.56 o 
   6   7   6        0.01        9.96      5.32 o 
   7   7   6       59.89       49.99     17.28 o 
   8   7   6       71.22       48.15     17.89 o 
   9   7   6       74.05       79.72     20.64 o 
 -11   8   6      264.42      245.27     54.17 o 
 -10   8   6      134.14       91.56     33.98 o 
  -9   8   6      145.95      145.01     30.46 o 
  -8   8   6      252.24      254.98     46.25 o 
  -7   8   6      146.84      151.55     32.01 o 
  -6   8   6       66.30       88.52     22.01 o 
  -5   8   6      706.23      747.06     43.63 o 
  -4   8   6      113.61      136.79     28.19 o 
  -3   8   6     1061.69     1042.52     64.78 o 
  -2   8   6     1356.13     1459.99     58.42 o 
  -1   8   6      131.47      160.22     17.69 o 
   0   8   6     2177.92     2118.45     53.04 o 
   1   8   6      123.46      131.64     22.28 o 
   2   8   6      474.17      510.58     36.77 o 
   3   8   6      155.36      127.94     12.29 o 
   4   8   6     1393.70     1285.77     53.06 o 
   5   8   6       72.81       71.07     33.34 o 
   6   8   6      571.68      487.51     70.74 o 
   7   8   6       87.36       72.27     21.41 o 
   8   8   6      263.15      313.81     61.57 o 
  -9   9   6      205.33      187.91     58.96 o 
  -8   9   6       38.50       19.52     14.93 o 
  -7   9   6      435.48      371.53     49.96 o 
  -6   9   6       39.21       42.88     18.41 o 
  -5   9   6      928.68      927.08     78.24 o 
  -4   9   6       24.14       27.54     12.33 o 
  -3   9   6      426.11      461.03     80.47 o 
  -2   9   6       71.66       71.06     15.42 o 
  -1   9   6      502.27      465.96     39.95 o 
   0   9   6       34.87       28.69     12.97 o 
   1   9   6      373.52      384.44     25.00 o 
   2   9   6      107.19       92.29     14.78 o 
   3   9   6      283.87      256.13     56.75 o 
   4   9   6       26.90       28.41     11.98 o 
   5   9   6       73.61       69.23     22.29 o 
  -3  10   6      257.72      211.14     64.09 o 
  -2  10   6      131.60       87.12     26.85 o 
  -1  10   6      260.09      200.12     58.05 o 
 -18   1   7      375.63      342.93     31.28 o 
 -17   1   7       95.45       81.01     25.42 o 
 -16   1   7      378.65      413.73     88.50 o 
 -15   1   7       38.74       44.05     24.34 o 
 -14   1   7      630.68      716.20     42.60 o 
 -13   1   7       24.97       27.23      8.04 o 
 -12   1   7      951.82      991.90     22.41 o 
 -11   1   7      152.67      137.74     17.29 o 
 -10   1   7     3661.53     3654.68     51.88 o 
  -9   1   7       15.45       17.28      8.66 o 
  -8   1   7     5343.96     5309.59     61.18 o 
  -7   1   7       84.59      110.30     15.19 o 
  -6   1   7     4095.13     3982.12     47.63 o 
  -5   1   7     2858.53     2810.28     26.06 o 
  -4   1   7     1101.52      972.34     11.86 o 
  -3   1   7     7829.61     8183.98     75.31 o 
  -2   1   7     7369.40     7380.98     47.73 o 
  -1   1   7     3522.28     3647.50     47.62 o 
   0   1   7     5168.58     4851.31     40.25 o 
   1   1   7     3133.35     2934.80     28.48 o 
   2   1   7      239.75      235.85     13.02 o 
   3   1   7     5137.32     5073.05     49.99 o 
   4   1   7      431.18      467.17     20.01 o 
   5   1   7     2486.70     2479.41     31.97 o 
   6   1   7       25.32       38.12      8.92 o 
   7   1   7     4146.83     4255.79     76.64 o 
   8   1   7      292.05      304.33     24.41 o 
   9   1   7      184.03      198.36     26.33 o 
  10   1   7      122.73      124.49     17.48 o 
  11   1   7     1055.57     1103.24     25.18 o 
  12   1   7       12.63       17.52      7.75 o 
  13   1   7      800.09      810.66     41.11 o 
 -17   2   7       75.62       45.62     16.41 o 
 -16   2   7      249.34      200.40     54.38 o 
 -15   2   7       26.60       26.19     10.64 o 
 -14   2   7      378.98      374.49     58.65 o 
 -13   2   7      439.55      428.83     40.39 o 
 -12   2   7       35.81       60.98      9.33 o 
 -11   2   7       44.36       52.66     10.65 o 
 -10   2   7      680.08      697.99     22.23 o 
  -9   2   7      130.55      111.06     13.08 o 
  -8   2   7       20.61       14.25      4.67 o 
  -7   2   7      758.93      746.78     14.34 o 
  -6   2   7      187.79      186.44     10.21 o 
  -5   2   7       32.85       34.12      5.36 o 
  -4   2   7       50.83       68.17      7.84 o 
  -3   2   7        0.41        1.84      3.02 o 
  -2   2   7       33.52       54.01      5.93 o 
  -1   2   7     1404.99     1377.90     18.29 o 
   0   2   7      130.52      139.24      8.49 o 
   1   2   7       56.67      102.02      7.33 o 
   2   2   7      538.20      454.57     10.33 o 
   3   2   7       87.48      111.75     11.56 o 
   4   2   7      405.89      458.46     18.23 o 
   5   2   7       44.73       43.80     11.11 o 
   6   2   7      390.55      427.56     40.23 o 
   7   2   7       64.62       66.39      8.33 o 
   8   2   7      465.72      491.12     21.88 o 
   9   2   7      377.94      349.53     20.40 o 
  10   2   7       28.47       20.95      6.75 o 
  11   2   7       58.39       60.66     15.37 o 
  12   2   7       84.57       71.67     12.66 o 
  13   2   7       13.60       23.13      9.51 o 
 -17   3   7       69.48       46.88     21.51 o 
 -16   3   7      466.70      516.89     84.21 o 
 -15   3   7       18.10       45.03     17.09 o 
 -14   3   7      560.17      580.02     31.89 o 
 -13   3   7       23.73       18.36      8.20 o 
 -12   3   7     1134.76     1141.52     41.29 o 
 -11   3   7      156.20      190.53     19.31 o 
 -10   3   7     1984.47     2026.21     35.80 o 
  -9   3   7       30.32       31.58      6.48 o 
  -8   3   7      933.42      894.08     13.91 o 
  -7   3   7     1712.04     1783.57     19.52 o 
  -6   3   7     2541.71     2581.97     39.59 o 
  -5   3   7       12.87       11.21      3.08 o 
  -4   3   7     4508.93     4486.89     38.32 o 
  -3   3   7     2523.69     2446.22     19.75 o 
  -2   3   7     3674.03     3934.82     30.81 o 
  -1   3   7     3408.49     3482.82     33.06 o 
   0   3   7      226.85      244.54      8.90 o 
   1   3   7     5382.20     5641.31     47.35 o 
   2   3   7       87.89      104.69      8.93 o 
   3   3   7     3738.22     3790.87     50.17 o 
   4   3   7       33.84       46.83      6.75 o 
   5   3   7     2523.08     2495.77     42.30 o 
   6   3   7        1.46        4.27      7.79 o 
   7   3   7      464.59      411.74     20.10 o 
   8   3   7      897.80      865.67     21.39 o 
   9   3   7      659.57      670.83     40.99 o 
  10   3   7      727.93      676.23     21.52 o 
  11   3   7      441.67      461.59     30.50 o 
  12   3   7       48.39       36.65      7.85 o 
  13   3   7      123.16       95.78     19.38 o 
 -16   4   7       14.76       21.44      7.84 o 
 -15   4   7      141.97      129.38     25.27 o 
 -14   4   7        1.58       21.55      9.11 o 
 -13   4   7      153.79      164.92     22.82 o 
 -12   4   7      113.62      113.29     17.56 o 
 -11   4   7       64.44       74.60     11.42 o 
 -10   4   7      564.87      566.95     39.27 o 
  -9   4   7        6.51        3.50      2.93 o 
  -8   4   7      772.29      751.77     15.08 o 
  -7   4   7       17.11       18.66      4.20 o 
  -6   4   7      537.57      540.90      9.17 o 
  -5   4   7     1151.42     1199.68     15.87 o 
  -4   4   7        1.45        5.96      2.51 o 
  -3   4   7       16.71       11.44      4.02 o 
  -2   4   7      279.70      352.25     24.32 o 
  -1   4   7       68.01       64.77      9.92 o 
   0   4   7      771.25      834.36     29.30 o 
   1   4   7       96.26      116.60     18.41 o 
   2   4   7        1.04        5.15      4.03 o 
   3   4   7        3.93        2.32      3.94 o 
   4   4   7      383.40      418.72     20.72 o 
   5   4   7      113.59      112.57     10.82 o 
   6   4   7        6.51       17.14      7.97 o 
   7   4   7      109.02      117.11     15.80 o 
   8   4   7      657.22      604.95     23.10 o 
   9   4   7       80.02       68.14     13.60 o 
  10   4   7       57.35       50.16     12.61 o 
  11   4   7      267.17      253.08     25.28 o 
  12   4   7       29.93       22.90      6.49 o 
 -15   5   7      158.84      135.54     24.01 o 
 -14   5   7      869.07      866.42     27.30 o 
 -13   5   7      162.17      178.12     31.82 o 
 -12   5   7     1105.93     1192.68     65.88 o 
 -11   5   7      177.82      159.62     30.77 o 
 -10   5   7     1981.74     2137.38     36.92 o 
  -9   5   7        2.26       14.94      7.40 o 
  -8   5   7     1312.69     1323.62     33.09 o 
  -7   5   7       89.26       90.75     19.49 o 
  -6   5   7     2599.09     2551.52     37.59 o 
  -5   5   7      457.46      429.82     16.24 o 
  -4   5   7     2803.68     2882.82     35.54 o 
  -3   5   7      523.37      548.39     25.65 o 
  -2   5   7     2398.92     2307.03     42.49 o 
  -1   5   7     1529.17     1418.62     31.00 o 
   0   5   7     1239.24     1303.07     43.63 o 
   1   5   7      921.88      925.80     43.83 o 
   2   5   7      431.18      450.84     24.90 o 
   3   5   7     1605.47     1649.61     26.05 o 
   4   5   7     1907.52     1934.96     30.52 o 
   5   5   7     1145.21     1173.26     28.14 o 
   6   5   7      262.31      227.33     14.71 o 
   7   5   7     1745.38     1781.38     45.75 o 
   8   5   7      122.57      106.64     20.44 o 
   9   5   7     1083.10     1129.00     29.54 o 
  10   5   7        5.98       20.11      7.59 o 
  11   5   7      855.16      915.82     35.69 o 
 -14   6   7        1.29       19.02      8.91 o 
 -13   6   7       77.43       66.18     17.08 o 
 -12   6   7       60.38       82.45     16.66 o 
 -11   6   7       95.37      101.31     20.06 o 
 -10   6   7       86.77       96.54     25.46 o 
  -9   6   7       10.29        9.28      9.05 o 
  -8   6   7       97.62       83.82     20.33 o 
  -7   6   7     1982.58     2073.39     46.03 o 
  -6   6   7       53.80       40.08      8.19 o 
  -5   6   7      692.98      699.39     17.61 o 
  -4   6   7      415.22      407.47     14.13 o 
  -3   6   7        3.91       13.11      6.53 o 
  -2   6   7      147.26      147.51     15.13 o 
  -1   6   7      329.90      333.86     29.61 o 
   0   6   7       67.45       68.52     14.66 o 
   1   6   7     1818.68     1913.00     36.76 o 
   2   6   7     1600.36     1676.47     48.43 o 
   3   6   7      542.73      561.84     25.09 o 
   4   6   7      435.90      413.43     27.54 o 
   5   6   7       34.66       37.91     13.01 o 
   6   6   7      345.27      335.14     34.46 o 
   7   6   7        0.01       13.64      8.29 o 
   8   6   7      287.88      304.80     43.64 o 
   9   6   7        0.40        6.14      5.61 o 
  10   6   7       18.27       23.54     16.00 o 
 -13   7   7        2.08       11.22     10.10 o 
 -12   7   7       97.40      112.01     17.69 o 
 -11   7   7      153.80      156.99     28.91 o 
 -10   7   7      813.51      870.72     59.77 o 
  -9   7   7       60.44       63.47     14.45 o 
  -8   7   7      162.53      165.54     22.28 o 
  -7   7   7      389.41      385.16     27.55 o 
  -6   7   7      311.06      355.70     32.40 o 
  -5   7   7      891.32      870.01     30.53 o 
  -4   7   7      133.06      141.21     33.74 o 
  -3   7   7      918.73      938.03     31.01 o 
  -2   7   7       34.29       22.80      8.01 o 
  -1   7   7      472.12      565.93     26.52 o 
   0   7   7      431.60      388.75     30.83 o 
   1   7   7      395.90      427.95     44.58 o 
   2   7   7      385.11      359.52     19.92 o 
   3   7   7     1043.04      993.38     90.82 o 
   4   7   7        9.51       10.86      9.22 o 
   5   7   7      614.53      591.64     29.56 o 
   6   7   7      182.58      151.78     25.73 o 
   7   7   7      501.31      551.69     49.00 o 
   8   7   7       12.78       21.56     12.27 o 
   9   7   7      202.27      156.36     52.21 o 
 -11   8   7       25.69       31.42     12.70 o 
 -10   8   7      198.64      144.71     44.74 o 
  -9   8   7      114.77      101.56     23.50 o 
  -8   8   7       47.58       54.88     19.05 o 
  -7   8   7        0.72       15.23     11.15 o 
  -6   8   7      199.72      182.79     38.07 o 
  -5   8   7       63.28      111.81     21.95 o 
  -4   8   7       29.22       54.45     16.73 o 
  -3   8   7       21.77       18.36     10.54 o 
  -2   8   7      481.48      509.86     27.41 o 
  -1   8   7       55.69       50.08     11.65 o 
   0   8   7      115.03      124.02     19.96 o 
   1   8   7        5.32        9.18      7.13 o 
   2   8   7       20.93       15.91      4.47 o 
   3   8   7       56.94       25.79     13.47 o 
   4   8   7      135.83      113.82     21.81 o 
   5   8   7      250.39      181.15     40.08 o 
   6   8   7       14.31       44.17     17.76 o 
   7   8   7       14.17       15.43     13.21 o 
  -8   9   7      139.87      108.67     19.47 o 
  -7   9   7       56.36       49.72     15.98 o 
  -6   9   7      715.48      730.07     35.30 o 
  -5   9   7        0.92        9.75      7.27 o 
  -4   9   7      288.61      291.37     49.78 o 
  -3   9   7      119.26       83.11     23.88 o 
  -2   9   7      252.15      253.44     44.08 o 
  -1   9   7      126.94      115.71     32.90 o 
   0   9   7      362.11      398.15     23.23 o 
   1   9   7      305.99      313.51     46.03 o 
   2   9   7      154.03      165.32     50.62 o 
   3   9   7      656.69      785.45     38.71 o 
   4   9   7       20.87       12.00      9.37 o 
 -18   0   8      495.56      648.95     42.68 o 
 -17   0   8     1044.36     1080.69     56.08 o 
 -16   0   8     2441.51     2652.95     77.17 o 
 -15   0   8     2718.90     2785.79     79.28 o 
 -14   0   8      106.69      110.27     45.98 o 
 -13   0   8     3354.41     3593.54    161.19 o 
 -12   0   8      864.03      837.25     44.71 o 
 -11   0   8     2922.77     3177.98    112.06 o 
 -10   0   8      176.64      168.19     28.88 o 
  -9   0   8     6597.32     6770.47     92.68 o 
  -8   0   8      891.11      911.51     47.06 o 
  -7   0   8     6759.85     6819.35     96.75 o 
  -6   0   8     2999.90     2997.74     79.17 o 
  -5   0   8     2001.03     1951.20     33.35 o 
  -4   0   8     8871.00     9177.40    104.19 o 
  -3   0   8     8237.40     8499.45    228.99 o 
  -2   0   8      930.08      820.19     17.55 o 
  -1   0   8       10.89       34.56     11.81 o 
   0   0   8     6465.96     6423.16    155.92 o 
   1   0   8      169.59      151.49     13.00 o 
   2   0   8    10177.41     9913.93    268.11 o 
   3   0   8     1687.65     1844.75     34.74 o 
   4   0   8     1559.94     1435.89     70.94 o 
   5   0   8      625.84      572.91     33.14 o 
   6   0   8     3556.42     3573.14    119.37 o 
   7   0   8        1.22        0.00     13.44 o 
   8   0   8     5768.66     6218.60    192.53 o 
   9   0   8     1750.52     1640.67     90.72 o 
  10   0   8     1734.96     1812.35    176.72 o 
  11   0   8      327.99      313.71     68.92 o 
  12   0   8      367.05      360.19     48.57 o 
  13   0   8        3.23       14.86     10.11 o 
 -18   1   8       54.23       34.78     13.67 o 
 -17   1   8       54.05       25.03     20.18 o 
 -16   1   8        7.35       24.40     11.21 o 
 -15   1   8       13.87       25.32     13.32 o 
 -14   1   8        3.78       13.45      8.43 o 
 -13   1   8       27.44       18.61      5.58 o 
 -12   1   8        5.07       14.21      6.21 o 
 -11   1   8        1.21       15.55      6.19 o 
 -10   1   8        2.27       10.24      6.64 o 
  -9   1   8      154.66      166.32     22.67 o 
  -8   1   8     2857.98     2781.54     29.89 o 
  -7   1   8      414.22      396.82     22.57 o 
  -6   1   8     3215.90     3328.49     37.91 o 
  -5   1   8      485.70      451.43     14.91 o 
  -4   1   8     1400.67     1596.43     19.03 o 
  -3   1   8     2283.73     2147.40     24.04 o 
  -2   1   8     4417.60     4563.19     49.61 o 
  -1   1   8     1171.07     1136.28     17.14 o 
   0   1   8      634.07      660.02     11.87 o 
   1   1   8     1811.83     1715.59     19.78 o 
   2   1   8      723.09      801.48     18.61 o 
   3   1   8      125.79      138.56     11.37 o 
   4   1   8       15.48       21.53      4.96 o 
   5   1   8     1685.25     1622.40     27.28 o 
   6   1   8      333.22      358.15     16.67 o 
   7   1   8        5.14        8.44      9.36 o 
   8   1   8       35.01       42.64     13.59 o 
   9   1   8       67.33       77.55     12.80 o 
  10   1   8       74.51       59.22     10.20 o 
  11   1   8       86.74      126.15     18.71 o 
  12   1   8       10.02       13.26     12.71 o 
  13   1   8       55.95       54.04     12.20 o 
 -17   2   8      197.01      135.97     39.08 o 
 -16   2   8        6.26       29.65      8.20 o 
 -15   2   8      109.63      106.12     24.26 o 
 -14   2   8       17.29       27.57     17.18 o 
 -13   2   8      308.03      307.56     25.08 o 
 -12   2   8       20.85       19.14      9.28 o 
 -11   2   8      820.35      784.28     19.23 o 
 -10   2   8        1.86        5.81      6.69 o 
  -9   2   8     1034.66      997.67     21.16 o 
  -8   2   8        1.84        9.01      6.31 o 
  -7   2   8     1541.01     1476.24     28.62 o 
  -6   2   8      201.21      175.94      9.93 o 
  -5   2   8       11.90       18.98      3.44 o 
  -4   2   8      565.29      566.61     12.15 o 
  -3   2   8     2282.53     2177.02     23.78 o 
  -2   2   8      167.39      253.03     12.55 o 
  -1   2   8     6471.41     6948.24     54.35 o 
   0   2   8     1314.06     1296.53     17.45 o 
   1   2   8      941.57      941.68     16.91 o 
   2   2   8     1685.74     1766.36     18.03 o 
   3   2   8       15.44        8.62      4.67 o 
   4   2   8     1579.22     1608.43     40.60 o 
   5   2   8      555.04      558.20     24.44 o 
   6   2   8     1843.02     1951.02     33.35 o 
   7   2   8      301.81      310.65     23.36 o 
   8   2   8      216.70      225.63     30.81 o 
   9   2   8      315.22      312.45     35.56 o 
  10   2   8      824.56      865.56     66.00 o 
  11   2   8        1.41       10.20      8.94 o 
  12   2   8      313.09      367.11     28.06 o 
 -17   3   8        1.35        5.65     12.85 o 
 -16   3   8        6.78        7.40      9.14 o 
 -15   3   8        3.58       22.16     11.43 o 
 -14   3   8       16.75       21.29      8.40 o 
 -13   3   8       24.66       16.50      8.05 o 
 -12   3   8        2.56        9.22      3.61 o 
 -11   3   8       13.68       13.77      4.92 o 
 -10   3   8       13.62       22.30      4.84 o 
  -9   3   8      136.29      129.33      9.45 o 
  -8   3   8       22.09       17.30      3.37 o 
  -7   3   8        9.37       11.64      5.63 o 
  -6   3   8        7.52        8.38      4.69 o 
  -5   3   8        0.48        4.65      3.09 o 
  -4   3   8       10.41       22.50      4.31 o 
  -3   3   8       85.69       59.94      7.79 o 
  -2   3   8      291.38      328.71      7.95 o 
  -1   3   8      327.35      297.76      8.71 o 
   0   3   8       53.59       52.64      6.79 o 
   1   3   8      572.22      629.89     10.21 o 
   2   3   8      126.93      133.05     14.22 o 
   3   3   8      616.81      608.18     13.78 o 
   4   3   8      140.86      148.78     15.17 o 
   5   3   8      204.56      225.78     25.86 o 
   6   3   8        1.53        9.30     10.51 o 
   7   3   8       14.49       15.09      6.54 o 
   8   3   8       30.30       33.84      7.35 o 
   9   3   8        7.31        7.67      8.33 o 
  10   3   8       53.77       52.72     12.43 o 
  11   3   8        0.32       19.25      8.60 o 
  12   3   8        2.03       10.79      6.00 o 
 -16   4   8      138.03      120.44     42.67 o 
 -15   4   8       78.23      104.96     22.58 o 
 -14   4   8        8.28       11.46      7.23 o 
 -13   4   8     1163.71     1307.85     47.26 o 
 -12   4   8       21.44       24.29     11.15 o 
 -11   4   8     2073.91     2190.94     50.92 o 
 -10   4   8        0.66        6.09      4.96 o 
  -9   4   8     1171.82     1203.79     25.53 o 
  -8   4   8      282.80      283.79     10.19 o 
  -7   4   8     1585.98     1555.97     26.83 o 
  -6   4   8      469.17      447.98     10.27 o 
  -5   4   8     1754.42     1603.28     23.30 o 
  -4   4   8     1247.66     1139.93     12.17 o 
  -3   4   8     5421.27     5764.38     58.34 o 
  -2   4   8     1425.25     1400.53     36.69 o 
  -1   4   8     2955.19     2865.35     38.30 o 
   0   4   8     1520.13     1533.95     25.90 o 
   1   4   8      470.79      430.27     31.59 o 
   2   4   8     1914.92     1791.57     18.16 o 
   3   4   8      632.91      622.15     12.97 o 
   4   4   8     2809.89     2917.24     51.05 o 
   5   4   8      246.09      250.64     24.49 o 
   6   4   8     1913.53     1958.01     46.38 o 
   7   4   8       32.29       25.90      8.76 o 
   8   4   8      731.33      735.75     25.25 o 
   9   4   8       45.93       36.68     10.03 o 
  10   4   8      703.37      679.30     24.78 o 
  11   4   8       48.28       47.16     13.30 o 
 -15   5   8       10.31       17.92     10.55 o 
 -14   5   8      225.37      246.66     37.67 o 
 -13   5   8       16.92       30.44     11.18 o 
 -12   5   8      131.06      111.99     19.87 o 
 -11   5   8      254.48      215.23     43.71 o 
 -10   5   8        0.69        8.55      7.32 o 
  -9   5   8       34.80       49.89     18.12 o 
  -8   5   8      638.40      632.79     32.21 o 
  -7   5   8        2.17        7.05      2.45 o 
  -6   5   8      210.83      194.65     10.99 o 
  -5   5   8      141.60      146.15      9.05 o 
  -4   5   8      174.97      159.50     25.74 o 
  -3   5   8       53.49       48.65     10.02 o 
  -2   5   8       25.60       12.73      6.91 o 
  -1   5   8      107.87      141.93     17.67 o 
   0   5   8       68.24       62.14     11.88 o 
   1   5   8      170.35      169.83     21.26 o 
   2   5   8        2.25       10.47      6.02 o 
   3   5   8      132.25      137.04     17.65 o 
   4   5   8      137.28      113.83     18.78 o 
   5   5   8       32.41       25.25      8.18 o 
   6   5   8       56.08       55.14     12.91 o 
   7   5   8      585.47      613.33     48.88 o 
   8   5   8      254.42      246.40     38.80 o 
   9   5   8        6.56       16.18      5.38 o 
  10   5   8       52.30       31.70     16.11 o 
 -14   6   8      152.31      122.70     24.13 o 
 -13   6   8      451.78      404.59     49.14 o 
 -12   6   8       28.10       40.46      9.26 o 
 -11   6   8     1217.21     1374.01     74.78 o 
 -10   6   8       17.92       23.89     10.43 o 
  -9   6   8     1502.64     1634.20     28.86 o 
  -8   6   8      316.44      346.51     15.62 o 
  -7   6   8     1180.05     1234.88     39.86 o 
  -6   6   8      260.41      246.73     26.01 o 
  -5   6   8     2261.05     2295.65     47.74 o 
  -4   6   8      988.76     1031.90     39.21 o 
  -3   6   8      489.70      494.72     18.50 o 
  -2   6   8     1496.15     1428.81     41.37 o 
  -1   6   8      119.82      103.52     16.21 o 
   0   6   8     1362.32     1418.59     38.62 o 
   1   6   8     1089.83     1099.61     30.64 o 
   2   6   8      836.66      893.18     30.38 o 
   3   6   8       96.29      100.81     16.66 o 
   4   6   8     1393.53     1432.50     42.42 o 
   5   6   8      105.33       82.71     16.67 o 
   6   6   8      642.58      720.13     81.98 o 
   7   6   8       39.68       60.02     25.04 o 
   8   6   8      460.80      467.66     55.19 o 
   9   6   8       17.24        7.38      6.86 o 
 -13   7   8       17.32       30.14     21.05 o 
 -12   7   8       29.51       30.44     11.92 o 
 -11   7   8       81.06       92.65     23.76 o 
 -10   7   8       28.71       26.66     15.40 o 
  -9   7   8       13.04        0.00     13.15 o 
  -8   7   8      298.06      314.29     45.09 o 
  -7   7   8        4.92       27.56     10.36 o 
  -6   7   8     1239.40     1256.35     50.95 o 
  -5   7   8      173.65      206.64     35.80 o 
  -4   7   8      196.65      250.85     51.02 o 
  -3   7   8      772.73      735.24     29.59 o 
  -2   7   8      291.59      320.28     29.84 o 
  -1   7   8      461.30      451.27     34.87 o 
   0   7   8      110.28      107.19     20.23 o 
   1   7   8      307.44      326.86     23.52 o 
   2   7   8       53.62       51.36     19.05 o 
   3   7   8      216.30      210.62     34.52 o 
   4   7   8        6.86       28.24     15.75 o 
   5   7   8      583.69      559.16     33.94 o 
   6   7   8        0.03        8.57      9.05 o 
   7   7   8       64.54       47.74     19.50 o 
   8   7   8       28.79       33.10      7.96 o 
 -11   8   8      127.25      104.80     24.24 o 
 -10   8   8       33.76       10.18     10.58 o 
  -9   8   8        3.52        7.97     11.50 o 
  -8   8   8       25.06       19.40     12.09 o 
  -7   8   8      740.63      777.75     38.93 o 
  -6   8   8      165.06      170.81     29.97 o 
  -5   8   8      484.61      508.18     40.61 o 
  -4   8   8       44.33       29.85     20.23 o 
  -3   8   8      128.49      125.46     26.49 o 
  -2   8   8      179.84      176.79     38.73 o 
  -1   8   8      261.72      177.49     40.22 o 
   0   8   8      166.75      168.66     21.52 o 
   1   8   8      123.82       98.81     21.28 o 
   2   8   8      225.93      205.75     26.82 o 
   3   8   8       34.32       40.22     10.82 o 
   4   8   8      107.85       80.25     18.21 o 
   5   8   8        0.27        0.00     13.43 o 
   6   8   8       63.31       66.64     19.06 o 
  -7   9   8       32.01       25.79     11.26 o 
  -6   9   8        0.58       26.75     11.56 o 
  -5   9   8        4.25       13.56     11.27 o 
  -4   9   8        0.48       13.09      8.54 o 
  -3   9   8       16.45       16.18     14.32 o 
  -2   9   8       15.00       23.01      8.73 o 
  -1   9   8       40.55       50.45     17.32 o 
   0   9   8        4.75        5.49      7.27 o 
   1   9   8        0.90        0.00      8.61 o 
   2   9   8       39.81       51.13     30.68 o 
 -17   1   9      485.27      468.87     53.27 o 
 -16   1   9      239.17      224.40     48.69 o 
 -15   1   9       63.39       63.27     13.06 o 
 -14   1   9     1534.23     1672.91     53.87 o 
 -13   1   9       15.28       14.89      5.88 o 
 -12   1   9     1822.80     1859.21     42.06 o 
 -11   1   9      117.32      121.90     17.00 o 
 -10   1   9     1540.80     1570.67     36.11 o 
  -9   1   9       16.34       19.42      6.60 o 
  -8   1   9     4984.78     5041.96     43.59 o 
  -7   1   9      766.01      765.89     18.55 o 
  -6   1   9     2989.76     2858.75     38.77 o 
  -5   1   9     6024.89     6195.64     65.00 o 
  -4   1   9     7401.28     7355.91     68.56 o 
  -3   1   9       43.40       29.16      6.10 o 
  -2   1   9     1687.25     1654.77     31.21 o 
  -1   1   9     2547.88     2533.50     37.92 o 
   0   1   9     1518.76     1491.76     56.74 o 
   1   1   9     5734.79     5992.32     53.46 o 
   2   1   9      126.19      136.42     18.89 o 
   3   1   9     2710.05     2576.05     40.44 o 
   4   1   9      319.95      317.46     21.69 o 
   5   1   9      758.79      700.28     21.92 o 
   6   1   9      669.29      669.74     23.11 o 
   7   1   9     1554.46     1522.35     31.01 o 
   8   1   9        0.52       11.35      6.20 o 
   9   1   9     1182.65     1246.54     36.84 o 
  10   1   9      222.08      249.15     35.33 o 
  11   1   9      540.53      550.67     34.78 o 
  12   1   9       15.72       22.39      7.58 o 
 -17   2   9      117.36       97.15     25.48 o 
 -16   2   9        3.95        8.54      7.28 o 
 -15   2   9      240.95      206.55     34.70 o 
 -14   2   9       10.43       19.09      5.54 o 
 -13   2   9      325.85      323.45     29.35 o 
 -12   2   9       12.16        9.32      5.98 o 
 -11   2   9        2.63       10.48      5.28 o 
 -10   2   9      211.83      218.34     26.79 o 
  -9   2   9       45.47       46.36      9.77 o 
  -8   2   9      184.64      184.79     25.64 o 
  -7   2   9     1808.83     1965.36     23.79 o 
  -6   2   9       79.07       84.08     11.62 o 
  -5   2   9      107.91      114.53     12.48 o 
  -4   2   9     2045.15     1979.28     24.01 o 
  -3   2   9        7.02        9.77      3.77 o 
  -2   2   9      444.74      443.49     15.79 o 
  -1   2   9      144.97      137.46     12.69 o 
   0   2   9      886.72      955.99     39.13 o 
   1   2   9      105.73      110.32     11.72 o 
   2   2   9     1343.55     1308.32     42.50 o 
   3   2   9       30.03       24.27      7.92 o 
   4   2   9     1093.29     1011.93     28.47 o 
   5   2   9       98.40       89.88      9.90 o 
   6   2   9      306.69      310.68     22.63 o 
   7   2   9      507.96      518.46     20.84 o 
   8   2   9       25.91       31.49      8.37 o 
   9   2   9      172.37      165.44     23.33 o 
  10   2   9        8.00       24.23      6.82 o 
  11   2   9       66.16       65.58     15.64 o 
  12   2   9       10.55       16.77      7.13 o 
 -17   3   9      189.37      199.33     46.57 o 
 -16   3   9       37.46       24.65     12.76 o 
 -15   3   9       38.77       49.98     14.38 o 
 -14   3   9      379.96      428.07     43.41 o 
 -13   3   9      532.06      482.04     22.23 o 
 -12   3   9      310.67      301.65     25.89 o 
 -11   3   9      149.84      160.04     20.04 o 
 -10   3   9     1169.17     1172.22     28.51 o 
  -9   3   9     1066.31     1079.30     42.51 o 
  -8   3   9     1457.36     1474.47     29.85 o 
  -7   3   9        0.35       17.14      6.65 o 
  -6   3   9     1631.10     1671.61     21.47 o 
  -5   3   9        8.66        7.63      3.81 o 
  -4   3   9      477.07      457.37     10.59 o 
  -3   3   9       98.44      109.75     10.58 o 
  -2   3   9     2519.92     2469.60     18.30 o 
  -1   3   9      381.18      350.71     13.67 o 
   0   3   9     1187.39     1209.68     12.36 o 
   1   3   9     1083.78     1003.58     16.47 o 
   2   3   9      217.37      215.96     13.38 o 
   3   3   9     1001.48     1037.21     22.24 o 
   4   3   9      135.04      145.04     17.91 o 
   5   3   9      393.67      409.69     16.46 o 
   6   3   9        0.69       11.35      4.74 o 
   7   3   9      189.04      212.83     16.48 o 
   8   3   9       29.10       38.64      9.44 o 
   9   3   9      789.42      815.73     85.36 o 
  10   3   9      213.23      189.25     23.13 o 
  11   3   9      331.67      366.61     31.49 o 
 -16   4   9       16.44       34.82     13.56 o 
 -15   4   9        3.34        4.99      7.10 o 
 -14   4   9        3.65       19.93     10.45 o 
 -13   4   9       68.00       38.70      8.91 o 
 -12   4   9        5.01        7.94      9.53 o 
 -11   4   9      238.21      180.65     33.36 o 
 -10   4   9       19.11       25.73      6.24 o 
  -9   4   9       49.37       65.03      9.84 o 
  -8   4   9      239.42      240.34     13.48 o 
  -7   4   9      254.81      258.49      9.83 o 
  -6   4   9      393.17      348.99     15.11 o 
  -5   4   9      534.77      491.79     10.74 o 
  -4   4   9      865.49      845.22     28.72 o 
  -3   4   9        7.19        6.55      5.04 o 
  -2   4   9     1081.11     1150.48     39.72 o 
  -1   4   9      436.24      429.73     21.79 o 
   0   4   9      362.12      325.45     23.01 o 
   1   4   9     1079.60     1198.82     32.71 o 
   2   4   9     1051.53     1024.71     17.56 o 
   3   4   9      205.86      195.90     10.64 o 
   4   4   9      222.11      211.26     22.94 o 
   5   4   9      456.97      424.23     22.00 o 
   6   4   9      285.12      252.40     16.34 o 
   7   4   9      720.63      676.42     27.48 o 
   8   4   9        3.26       12.96      7.01 o 
   9   4   9        1.26       10.55     12.09 o 
  10   4   9       12.22       17.56      8.36 o 
  11   4   9        8.41       18.96     11.72 o 
 -15   5   9       15.34       26.07     12.48 o 
 -14   5   9      601.68      581.26     40.45 o 
 -13   5   9        3.33        8.68      8.13 o 
 -12   5   9     1432.92     1394.68     35.16 o 
 -11   5   9      130.32      138.94     19.29 o 
 -10   5   9     1709.06     1791.11     45.27 o 
  -9   5   9      301.03      315.52     37.07 o 
  -8   5   9     1339.32     1372.27     39.86 o 
  -7   5   9        8.70        9.24      4.39 o 
  -6   5   9     2388.81     2564.43     53.90 o 
  -5   5   9     2309.41     2310.00     32.13 o 
  -4   5   9     2936.72     3063.16     52.09 o 
  -3   5   9     3470.99     3521.21     61.92 o 
  -2   5   9       76.97      122.24     29.64 o 
  -1   5   9     1384.01     1399.31     75.18 o 
   0   5   9      865.82      797.91     35.26 o 
   1   5   9      547.04      565.03     33.54 o 
   2   5   9      616.58      561.82     29.00 o 
   3   5   9     2559.97     2681.63     62.31 o 
   4   5   9      258.76      255.05     34.88 o 
   5   5   9     2503.65     2655.45     58.48 o 
   6   5   9        2.83       17.85      8.06 o 
   7   5   9     1646.98     1717.65     36.06 o 
   8   5   9      107.02       98.23     22.22 o 
   9   5   9      697.42      680.21     33.72 o 
  10   5   9      102.37       81.02     15.43 o 
 -14   6   9        0.88       23.47      9.96 o 
 -13   6   9      204.75      197.87     34.65 o 
 -12   6   9       20.49       28.09      9.97 o 
 -11   6   9      373.02      374.47     35.94 o 
 -10   6   9      280.90      257.25     38.89 o 
  -9   6   9      797.77      823.25     34.93 o 
  -8   6   9      592.05      624.16     24.49 o 
  -7   6   9      331.17      304.84     31.06 o 
  -6   6   9      137.76      161.25     33.24 o 
  -5   6   9       23.97       14.81      7.38 o 
  -4   6   9      344.49      315.53     23.73 o 
  -3   6   9      560.40      574.67     20.79 o 
  -2   6   9     1656.22     1702.79     28.27 o 
  -1   6   9      771.17      757.37     26.53 o 
   0   6   9     1371.90     1331.81     33.46 o 
   1   6   9       21.27       16.26     10.42 o 
   2   6   9      954.19      980.81     41.84 o 
   3   6   9        5.04        0.00      9.08 o 
   4   6   9      224.21      223.39     44.26 o 
   5   6   9      329.56      328.37     30.54 o 
   6   6   9      499.97      582.34     36.32 o 
   7   6   9        3.09       12.90      7.30 o 
   8   6   9      155.55      149.89     35.19 o 
 -12   7   9      103.65       90.68     33.94 o 
 -11   7   9        0.51       25.90     17.26 o 
 -10   7   9      464.15      447.14     52.05 o 
  -9   7   9        0.97       23.32     11.58 o 
  -8   7   9      181.90      193.22     38.04 o 
  -7   7   9        0.49       14.05      9.21 o 
  -6   7   9       65.60       71.13     32.58 o 
  -5   7   9      129.65      133.94     31.40 o 
  -4   7   9     1078.54     1117.49     47.06 o 
  -3   7   9       54.81       33.42     10.09 o 
  -2   7   9      780.56      776.18     57.01 o 
  -1   7   9      322.39      316.02     28.36 o 
   0   7   9      803.11      792.57     37.51 o 
   1   7   9       13.46       19.76      7.18 o 
   2   7   9      163.77       96.22     18.25 o 
   3   7   9      656.66      700.71     47.56 o 
   4   7   9      358.08      345.70     61.63 o 
   5   7   9      302.17      271.79     42.58 o 
   6   7   9       68.28       55.38     12.64 o 
   7   7   9       12.68       10.37      7.55 o 
 -10   8   9        0.15       13.20      8.35 o 
  -9   8   9        8.52       22.25     11.34 o 
  -8   8   9        4.03       10.23     10.00 o 
  -7   8   9      131.90      115.72     17.42 o 
  -6   8   9        0.25       16.37     10.43 o 
  -5   8   9       94.37       86.28     16.91 o 
  -4   8   9        8.72       15.65      9.75 o 
  -3   8   9        5.70       11.62     10.90 o 
  -2   8   9       18.71       23.46     11.40 o 
  -1   8   9        9.93       10.42     22.99 o 
   0   8   9      126.74      105.58     23.20 o 
   1   8   9       16.66       23.41      8.00 o 
   2   8   9       12.02       18.89      7.28 o 
   3   8   9       19.97       18.16     10.40 o 
   4   8   9       39.80       33.30     12.02 o 
  -6   9   9      312.12      327.18     47.59 o 
  -5   9   9        5.54       13.72      6.06 o 
  -4   9   9      191.62      224.54     42.69 o 
  -3   9   9      151.84      123.29     32.10 o 
  -2   9   9      376.63      447.10     54.65 o 
  -1   9   9      492.22      552.94     52.00 o 
   0   9   9      130.71      112.45     26.57 o 
   1   9   9      371.08      393.31     47.84 o 
 -17   0  10      686.43      592.77     71.72 o 
 -16   0  10       73.84      112.21     27.61 o 
 -15   0  10     1198.51     1211.22    123.43 o 
 -14   0  10        1.09       23.51      9.37 o 
 -13   0  10     3237.96     3241.43     78.45 o 
 -12   0  10       60.31       57.43     11.22 o 
 -11   0  10      958.71      901.52     51.26 o 
 -10   0  10      111.66      145.89     20.05 o 
  -9   0  10     2470.74     2477.94     75.02 o 
  -8   0  10      257.00      283.56     33.70 o 
  -7   0  10     3305.30     3181.10     63.85 o 
  -6   0  10     5794.32     5725.95     79.83 o 
  -5   0  10      856.13      902.59     32.23 o 
  -4   0  10     3112.26     3162.07     76.82 o 
  -3   0  10     1234.14     1163.10     39.69 o 
  -2   0  10     3064.10     3062.41     45.51 o 
  -1   0  10     1140.99     1062.01     39.31 o 
   0   0  10     3705.55     3907.96     47.26 o 
   1   0  10       65.93       61.11     29.47 o 
   2   0  10     2625.23     2374.81     40.74 o 
   3   0  10      752.83      749.21     26.87 o 
   4   0  10     4667.96     4894.75     64.48 o 
   5   0  10      124.97      148.98     25.21 o 
   6   0  10     7066.16     7254.35    109.91 o 
   7   0  10       33.12       32.14     10.19 o 
   8   0  10      290.97      247.57     47.37 o 
   9   0  10      467.10      389.93     55.79 o 
  10   0  10      599.71      557.08     40.81 o 
  11   0  10      133.11      149.42     24.01 o 
 -17   1  10       58.59       21.55      9.54 o 
 -16   1  10       55.53       29.95     13.36 o 
 -15   1  10       62.34       59.60      9.46 o 
 -14   1  10      597.73      589.84     31.84 o 
 -13   1  10       72.59       82.90     13.39 o 
 -12   1  10      149.65      151.37     23.25 o 
 -11   1  10      245.06      261.47     24.46 o 
 -10   1  10       55.23       62.28      9.62 o 
  -9   1  10       57.31       80.15     12.77 o 
  -8   1  10       33.14       18.40      5.89 o 
  -7   1  10      112.82      120.43     13.38 o 
  -6   1  10      183.76      199.77     26.68 o 
  -5   1  10     1372.86     1377.91     24.05 o 
  -4   1  10      531.28      625.79     21.49 o 
  -3   1  10     1589.88     1574.28     33.44 o 
  -2   1  10      354.20      377.92     12.46 o 
  -1   1  10      264.05      267.71     17.33 o 
   0   1  10      172.98      209.78     18.70 o 
   1   1  10     1586.13     1524.45     27.70 o 
   2   1  10     1219.49     1280.93     23.42 o 
   3   1  10      271.69      292.17     23.82 o 
   4   1  10      263.30      233.76     25.13 o 
   5   1  10      124.20      117.38     16.45 o 
   6   1  10       15.85       23.94      6.86 o 
   7   1  10      347.72      363.64     22.67 o 
   8   1  10       29.40       36.91      8.04 o 
   9   1  10        0.78       10.27      7.21 o 
  10   1  10      220.78      206.07     28.52 o 
  11   1  10        1.07        4.09      8.98 o 
 -17   2  10       19.52       20.66     15.17 o 
 -16   2  10       26.27       26.08     11.03 o 
 -15   2  10      320.20      305.64     29.68 o 
 -14   2  10      275.90      288.94     35.68 o 
 -13   2  10      166.57      174.74     21.98 o 
 -12   2  10      277.77      276.66     26.05 o 
 -11   2  10     1087.26     1115.60     56.49 o 
 -10   2  10      457.46      457.96     16.26 o 
  -9   2  10      751.73      722.70     29.35 o 
  -8   2  10      159.29      166.25     21.43 o 
  -7   2  10      777.24      719.08     27.51 o 
  -6   2  10      255.00      274.26     15.77 o 
  -5   2  10     4423.93     4564.98     47.69 o 
  -4   2  10      306.47      341.02     14.00 o 
  -3   2  10     3152.32     3234.14     26.88 o 
  -2   2  10       28.82       25.63      7.33 o 
  -1   2  10     3461.00     3405.11     24.05 o 
   0   2  10      208.95      179.28     13.97 o 
   1   2  10     2655.87     2722.27     27.49 o 
   2   2  10     2276.83     2413.99     43.57 o 
   3   2  10     1081.24     1081.03     27.34 o 
   4   2  10      453.03      467.51     31.28 o 
   5   2  10      590.34      604.68     16.69 o 
   6   2  10      217.76      256.31     21.43 o 
   7   2  10      337.42      348.47     30.12 o 
   8   2  10      809.69      876.32     30.98 o 
   9   2  10       49.18       43.78     14.29 o 
  10   2  10      588.53      614.49     29.33 o 
  11   2  10       29.97       39.13      8.77 o 
 -16   3  10       10.41       21.72     11.44 o 
 -15   3  10       24.80       22.02     11.84 o 
 -14   3  10       24.84       23.16     10.67 o 
 -13   3  10        1.46       12.39      7.00 o 
 -12   3  10       52.32       45.46     10.40 o 
 -11   3  10        8.83       10.81      3.69 o 
 -10   3  10       48.77       76.54     10.93 o 
  -9   3  10      394.57      432.54     17.34 o 
  -8   3  10      259.01      265.21     24.14 o 
  -7   3  10       47.22       43.90      8.90 o 
  -6   3  10       10.17       13.04      4.67 o 
  -5   3  10      157.38      142.91     13.11 o 
  -4   3  10        6.68        9.36      3.42 o 
  -3   3  10      256.70      225.70      8.98 o 
  -2   3  10      148.02      116.66      9.71 o 
  -1   3  10      149.15      133.10     10.87 o 
   0   3  10      479.76      438.19     17.74 o 
   1   3  10       46.26       60.15      7.69 o 
   2   3  10        2.58        6.29      4.71 o 
   3   3  10      130.59      110.17     17.40 o 
   4   3  10       13.22        3.15      5.06 o 
   5   3  10        4.17        8.95      3.88 o 
   6   3  10      781.48      741.53     20.67 o 
   7   3  10       18.47       16.11      8.81 o 
   8   3  10       72.70       38.61     14.70 o 
   9   3  10       66.24       41.39     11.51 o 
  10   3  10        3.76       15.19      5.29 o 
 -16   4  10       64.10       43.07     13.50 o 
 -15   4  10      403.80      377.64     47.96 o 
 -14   4  10       75.31       71.93     30.95 o 
 -13   4  10      469.72      528.29     36.53 o 
 -12   4  10       45.82       28.89     10.89 o 
 -11   4  10     1224.00     1296.16     59.44 o 
 -10   4  10       11.10       17.20      5.48 o 
  -9   4  10      915.11      906.09     28.29 o 
  -8   4  10       39.57       35.01      6.91 o 
  -7   4  10     2525.83     2636.76     42.02 o 
  -6   4  10       14.98       25.24      7.76 o 
  -5   4  10     1645.96     1571.45     29.22 o 
  -4   4  10     1294.01     1297.22     23.33 o 
  -3   4  10     1635.96     1611.75     54.05 o 
  -2   4  10      576.40      498.12     29.83 o 
  -1   4  10      926.32      926.13     64.79 o 
   0   4  10      727.62      812.67     46.90 o 
   1   4  10      516.85      490.48     13.47 o 
   2   4  10     2024.09     1935.79     39.44 o 
   3   4  10      553.97      615.08     32.03 o 
   4   4  10      660.32      592.44     38.20 o 
   5   4  10      198.15      195.02     28.67 o 
   6   4  10      400.15      428.99     30.58 o 
   7   4  10        2.72       16.84      8.68 o 
   8   4  10      727.08      726.60     28.33 o 
   9   4  10       43.95       39.15     14.51 o 
  10   4  10      481.84      451.79     47.78 o 
 -15   5  10       29.89       20.02      9.24 o 
 -14   5  10       21.80       19.40      9.16 o 
 -13   5  10       12.23       18.34     11.03 o 
 -12   5  10       51.23       43.48     14.43 o 
 -11   5  10        4.23       17.20      8.16 o 
 -10   5  10       47.68       57.20     16.00 o 
  -9   5  10      104.05      107.30     19.48 o 
  -8   5  10      732.39      788.20     36.65 o 
  -7   5  10      252.18      221.88     12.17 o 
  -6   5  10        1.13        6.07      2.89 o 
  -5   5  10      104.61       77.50     12.27 o 
  -4   5  10      122.38       94.84     17.43 o 
  -3   5  10       40.60       37.19     11.08 o 
  -2   5  10        6.11        7.64      9.67 o 
  -1   5  10      712.86      730.43     38.23 o 
   0   5  10        3.87       12.23      7.34 o 
   1   5  10      543.99      615.25     37.02 o 
   2   5  10       57.01       61.15     14.23 o 
   3   5  10      112.59       80.81     15.63 o 
   4   5  10       67.19       66.74     25.98 o 
   5   5  10       83.90       85.25     17.55 o 
   6   5  10        0.03       10.67     10.68 o 
   7   5  10       51.48       42.10     19.40 o 
   8   5  10       19.23       18.22      7.49 o 
   9   5  10       71.86       75.11     16.46 o 
 -13   6  10      620.48      641.91    107.52 o 
 -12   6  10        3.19       14.91      8.66 o 
 -11   6  10     1145.63     1064.66     79.90 o 
 -10   6  10       22.77       18.10     11.64 o 
  -9   6  10      301.04      322.29     76.64 o 
  -8   6  10      124.91       91.35     27.42 o 
  -7   6  10      513.86      547.57     47.00 o 
  -6   6  10      592.10      568.32     35.96 o 
  -5   6  10     1403.60     1362.02     24.17 o 
  -4   6  10       47.45       56.67     15.03 o 
  -3   6  10      291.91      314.32     26.09 o 
  -2   6  10     1599.22     1675.16     39.20 o 
  -1   6  10      258.85      264.24     23.61 o 
   0   6  10      735.13      837.77     61.57 o 
   1   6  10       19.36       36.01      9.75 o 
   2   6  10      409.70      445.87     28.78 o 
   3   6  10      336.76      346.07     29.72 o 
   4   6  10      601.09      637.16     26.75 o 
   5   6  10        0.68        8.70      8.50 o 
   6   6  10      827.94      791.06     34.15 o 
   7   6  10        1.11       18.40     11.69 o 
 -12   7  10        7.38       10.96     10.23 o 
 -11   7  10       38.47       35.20     15.55 o 
 -10   7  10      361.58      372.24     63.23 o 
  -9   7  10       14.61       30.40     13.56 o 
  -8   7  10      376.41      379.37     35.78 o 
  -7   7  10       18.07       22.48     19.96 o 
  -6   7  10      140.97      146.17     31.08 o 
  -5   7  10      146.30      159.43     40.12 o 
  -4   7  10       91.64      134.38     27.44 o 
  -3   7  10      702.41      676.89     43.72 o 
  -2   7  10       76.39       84.94     16.01 o 
  -1   7  10      243.75      187.88     31.79 o 
   0   7  10       17.11       27.12      8.69 o 
   1   7  10       63.54       70.02      9.16 o 
   2   7  10       37.27       21.69     23.75 o 
   3   7  10      226.27      162.65     28.52 o 
   4   7  10        6.76       16.22     11.95 o 
   5   7  10      126.81       98.72     19.60 o 
   6   7  10        2.66       13.91      7.60 o 
  -9   8  10      551.83      559.74     60.31 o 
  -8   8  10       25.17       21.06     14.28 o 
  -7   8  10      221.78      301.88     44.55 o 
  -6   8  10       76.87       97.33     19.50 o 
  -5   8  10      352.66      287.16     27.86 o 
  -4   8  10        2.14        4.69     10.57 o 
  -3   8  10      584.42      520.71     59.99 o 
  -2   8  10       66.31       75.59     17.13 o 
  -1   8  10      753.86      725.36     36.53 o 
   0   8  10       46.32       38.41     12.14 o 
   1   8  10       64.95       55.18     16.20 o 
   2   8  10      230.02      155.30     33.58 o 
   3   8  10      351.29      373.64     22.68 o 
 -17   1  11      224.83      268.47     35.32 o 
 -16   1  11      158.16      179.34     22.32 o 
 -15   1  11      154.20      141.45     24.56 o 
 -14   1  11      526.69      505.94     26.51 o 
 -13   1  11        2.43        6.37      7.21 o 
 -12   1  11     1627.70     1664.76     56.68 o 
 -11   1  11       55.97       74.29     12.42 o 
 -10   1  11     1372.80     1368.17     36.46 o 
  -9   1  11       31.88       29.90      8.29 o 
  -8   1  11     1606.82     1666.07     41.53 o 
  -7   1  11       14.14       28.58      7.68 o 
  -6   1  11     1566.67     1583.69     39.84 o 
  -5   1  11      656.31      624.99     21.23 o 
  -4   1  11     2770.51     2817.49     49.16 o 
  -3   1  11      522.28      479.04     19.01 o 
  -2   1  11     1463.82     1449.34     28.38 o 
  -1   1  11      516.12      525.64     33.73 o 
   0   1  11      238.63      235.06     21.17 o 
   1   1  11      861.43      842.18     29.40 o 
   2   1  11     1207.38     1161.29     26.30 o 
   3   1  11      184.37      208.53     25.10 o 
   4   1  11      369.85      362.31     18.47 o 
   5   1  11     1626.41     1614.53     32.30 o 
   6   1  11      525.12      480.82     38.50 o 
   7   1  11      352.98      314.63     31.09 o 
   8   1  11       99.59       89.93     18.74 o 
   9   1  11     1215.68     1175.52     34.86 o 
  10   1  11        0.46        6.83      7.48 o 
 -16   2  11        0.10       18.32     13.23 o 
 -15   2  11      200.55      174.09     27.14 o 
 -14   2  11        5.93        9.66      6.20 o 
 -13   2  11        2.40       20.81      7.92 o 
 -12   2  11       37.76       48.97      7.81 o 
 -11   2  11       14.62       29.99      9.01 o 
 -10   2  11      134.56      125.65     17.83 o 
  -9   2  11      260.25      239.10     21.50 o 
  -8   2  11        5.70        8.42      5.96 o 
  -7   2  11       20.64       30.60      8.53 o 
  -6   2  11       45.13       47.36      7.61 o 
  -5   2  11      193.98      203.77     22.56 o 
  -4   2  11      473.75      490.84     14.66 o 
  -3   2  11       36.30       40.79      8.21 o 
  -2   2  11      449.47      417.90     21.66 o 
  -1   2  11       45.46       41.32      5.80 o 
   0   2  11     1198.09     1197.55     35.84 o 
   1   2  11       23.06       29.07      8.52 o 
   2   2  11      159.95      172.87     27.83 o 
   3   2  11      837.21      760.07     29.29 o 
   4   2  11       52.21       51.59     10.85 o 
   5   2  11      342.73      325.95     30.37 o 
   6   2  11      112.50      116.42     16.53 o 
   7   2  11        3.15       11.33      6.83 o 
   8   2  11      142.70      135.46     21.35 o 
   9   2  11        3.20       13.32      7.81 o 
  10   2  11       75.11       46.49     14.68 o 
 -16   3  11      198.50      186.33     35.51 o 
 -15   3  11      243.37      228.76     49.15 o 
 -14   3  11      374.32      347.69     40.96 o 
 -13   3  11      742.51      835.29     42.48 o 
 -12   3  11      526.65      519.12     32.27 o 
 -11   3  11      568.44      582.28     27.61 o 
 -10   3  11     1055.70     1130.31     34.34 o 
  -9   3  11        2.31       14.21      5.12 o 
  -8   3  11     2645.34     2791.64     55.66 o 
  -7   3  11        4.73       12.71      6.16 o 
  -6   3  11     1847.81     1819.49     30.22 o 
  -5   3  11      417.28      397.21     14.03 o 
  -4   3  11     2594.34     2638.71     51.26 o 
  -3   3  11        4.11        6.84      2.77 o 
  -2   3  11     1280.00     1292.80     32.93 o 
  -1   3  11      719.54      664.59     12.88 o 
   0   3  11     1610.14     1563.48     34.89 o 
   1   3  11     1758.34     1719.10     29.73 o 
   2   3  11      321.86      336.96     29.55 o 
   3   3  11     1005.92     1001.22     28.24 o 
   4   3  11      533.95      626.43     21.09 o 
   5   3  11      166.02      175.80     26.88 o 
   6   3  11      268.87      254.75     29.24 o 
   7   3  11      670.50      698.46     26.91 o 
   8   3  11      167.74      156.37     21.85 o 
   9   3  11      256.91      336.05     72.49 o 
 -15   4  11        7.92       14.88      7.21 o 
 -14   4  11        0.38       13.48      9.74 o 
 -13   4  11       20.17       19.69     11.11 o 
 -12   4  11        3.89       28.76      9.59 o 
 -11   4  11       12.28        5.63      7.60 o 
 -10   4  11      317.52      307.63     19.92 o 
  -9   4  11       80.56       89.93     13.86 o 
  -8   4  11      213.42      210.73     14.76 o 
  -7   4  11      385.75      323.16     22.39 o 
  -6   4  11       29.18       28.90      7.47 o 
  -5   4  11       13.18       16.43      8.33 o 
  -4   4  11      735.11      713.01     28.67 o 
  -3   4  11       81.05       69.98     17.36 o 
  -2   4  11      916.49     1007.79     30.29 o 
  -1   4  11     1525.39     1563.19     72.92 o 
   0   4  11        3.44       12.96      6.60 o 
   1   4  11     1520.67     1525.04     42.54 o 
   2   4  11       25.71       31.61     11.51 o 
   3   4  11      123.29      158.99     23.52 o 
   4   4  11      204.98      192.97     37.00 o 
   5   4  11      170.86      181.60     38.93 o 
   6   4  11       55.49       74.57     13.78 o 
   7   4  11      199.19      235.04     44.01 o 
   8   4  11       23.18       25.52     10.59 o 
   9   4  11        4.04       16.74     10.01 o 
 -14   5  11      161.00      155.17     40.46 o 
 -13   5  11       37.85       24.27      9.67 o 
 -12   5  11      687.45      714.73     28.87 o 
 -11   5  11      141.01      154.38     27.32 o 
 -10   5  11      321.28      340.95     23.08 o 
  -9   5  11      224.73      228.86     30.92 o 
  -8   5  11      539.29      483.97     41.82 o 
  -7   5  11      421.44      453.97     25.59 o 
  -6   5  11      238.60      255.59     23.12 o 
  -5   5  11       44.87       41.51     10.92 o 
  -4   5  11      483.38      510.89     37.61 o 
  -3   5  11      211.59      216.33     19.52 o 
  -2   5  11      396.26      378.87     25.12 o 
  -1   5  11      258.72      262.75     26.31 o 
   0   5  11       56.20       44.96      9.04 o 
   1   5  11      697.29      730.98     48.39 o 
   2   5  11      651.06      662.98     31.88 o 
   3   5  11      738.08      760.63     30.82 o 
   4   5  11       10.86        7.13      7.42 o 
   5   5  11      827.61      864.87     33.22 o 
   6   5  11        2.17        0.65     11.73 o 
   7   5  11      287.79      271.27     44.45 o 
   8   5  11       17.00       16.83      6.94 o 
 -13   6  11      135.81      142.19     34.68 o 
 -12   6  11      105.49      121.21     33.07 o 
 -11   6  11        0.67       12.65     12.71 o 
 -10   6  11      445.07      433.88     68.15 o 
  -9   6  11       24.23       41.73     11.42 o 
  -8   6  11        1.22       11.76     12.32 o 
  -7   6  11       69.22       64.88     26.01 o 
  -6   6  11       62.31      103.45     22.32 o 
  -5   6  11      334.29      335.29     23.88 o 
  -4   6  11      488.08      493.22     33.93 o 
  -3   6  11        6.29       13.97     11.08 o 
  -2   6  11      513.19      494.31     34.54 o 
  -1   6  11       16.87       25.20      8.59 o 
   0   6  11      236.05      238.20     26.74 o 
   1   6  11      117.54      123.95     21.14 o 
   2   6  11       79.72       46.27     13.84 o 
   3   6  11      143.19      102.28     28.47 o 
   4   6  11       51.58       69.34     20.66 o 
   5   6  11       29.42       19.27      9.21 o 
   6   6  11       47.40       28.70     12.05 o 
 -11   7  11       54.07       54.47     31.77 o 
 -10   7  11      208.35      209.11     50.14 o 
  -9   7  11      208.27      215.11     48.40 o 
  -8   7  11      377.79      439.93     41.42 o 
  -7   7  11      326.52      295.62     45.94 o 
  -6   7  11     1515.85     1481.18     80.40 o 
  -5   7  11      116.32      116.39     21.33 o 
  -4   7  11      903.36      932.41     51.80 o 
  -3   7  11       78.98       88.55     21.47 o 
  -2   7  11     1475.88     1612.27    173.19 o 
  -1   7  11       83.23       90.72     16.91 o 
   0   7  11      850.45      907.77     32.25 o 
   1   7  11       91.70      100.38     18.38 o 
   2   7  11      499.61      509.88     28.34 o 
   3   7  11       51.40       40.00     14.72 o 
   4   7  11      271.50      202.93     37.81 o 
  -8   8  11        6.82       13.82     13.85 o 
  -7   8  11      130.06      158.56     41.57 o 
  -6   8  11       48.10       25.74     14.34 o 
  -5   8  11       85.08       66.94     22.24 o 
  -4   8  11       76.37       79.26     18.20 o 
  -3   8  11       87.19       68.21     16.32 o 
  -2   8  11       86.53       66.54     20.26 o 
  -1   8  11      178.98      157.87     52.32 o 
   0   8  11        0.52       25.70     12.64 o 
   1   8  11      244.70      307.68     60.99 o 
 -16   0  12       65.25       83.39     20.20 o 
 -15   0  12      197.12      138.15     32.99 o 
 -14   0  12      118.77      170.47     30.59 o 
 -13   0  12      806.69      782.58     53.00 o 
 -12   0  12      140.27      162.83     43.22 o 
 -11   0  12      163.64      179.52     35.36 o 
 -10   0  12      236.45      249.20     22.95 o 
  -9   0  12       90.77      127.62     26.04 o 
  -8   0  12       33.19       29.79      9.88 o 
  -7   0  12      986.98      940.87     45.05 o 
  -6   0  12       13.40       10.40      8.71 o 
  -5   0  12     1066.53     1038.08     78.24 o 
  -4   0  12       55.25       68.12     11.38 o 
  -3   0  12       49.68       53.86     12.10 o 
  -2   0  12        9.83        6.73      9.12 o 
  -1   0  12     1618.06     1781.11     72.18 o 
   0   0  12     3015.24     3274.85     63.77 o 
   1   0  12     2277.05     2302.03    157.28 o 
   2   0  12     1198.68     1180.25     57.25 o 
   3   0  12       55.98       54.64     15.54 o 
   4   0  12       97.00      117.00     23.13 o 
   5   0  12      415.01      486.95     41.97 o 
   6   0  12      204.46      219.36     43.67 o 
   7   0  12       19.41       27.92     11.22 o 
   8   0  12      812.49      883.79     92.09 o 
   9   0  12        3.71       22.79     10.98 o 
 -16   1  12        7.31       15.04      8.93 o 
 -15   1  12       15.97       11.14      6.68 o 
 -14   1  12        4.60       12.82      6.08 o 
 -13   1  12        4.58       12.75      5.70 o 
 -12   1  12      128.73      128.23     19.67 o 
 -11   1  12      142.67      136.68     19.64 o 
 -10   1  12       73.05       50.31     10.44 o 
  -9   1  12      110.21      105.86     14.27 o 
  -8   1  12       51.14       40.52      9.24 o 
  -7   1  12      408.23      342.60     25.91 o 
  -6   1  12      299.03      326.60     26.57 o 
  -5   1  12      208.14      179.95     25.48 o 
  -4   1  12      139.23      157.01     20.80 o 
  -3   1  12      166.90      185.44     24.38 o 
  -2   1  12      297.11      255.75     19.11 o 
  -1   1  12       46.23       55.81     11.77 o 
   0   1  12      684.34      680.87     29.41 o 
   1   1  12      174.70      156.73     25.30 o 
   2   1  12       60.20       81.21     19.26 o 
   3   1  12      231.94      230.83     19.40 o 
   4   1  12       69.93       74.80     11.45 o 
   5   1  12      121.83      110.12     15.68 o 
   6   1  12        9.07       15.94      7.52 o 
   7   1  12        0.15       17.21      6.00 o 
   8   1  12        9.60       16.17      7.54 o 
   9   1  12        2.64       12.69      5.89 o 
 -16   2  12      210.62      193.86     39.47 o 
 -15   2  12      493.03      443.04     36.97 o 
 -14   2  12       94.30       96.13     19.36 o 
 -13   2  12      586.99      638.03     24.42 o 
 -12   2  12      134.70      152.19     20.37 o 
 -11   2  12      574.38      592.10     25.27 o 
 -10   2  12      809.51      836.12     23.71 o 
  -9   2  12     2378.10     2416.92     56.12 o 
  -8   2  12      411.82      418.71     28.48 o 
  -7   2  12     1835.78     1845.55     34.46 o 
  -6   2  12      691.75      717.11     23.29 o 
  -5   2  12     4835.38     4897.16    101.04 o 
  -4   2  12       20.87       17.69      6.10 o 
  -3   2  12     2996.34     3206.77     44.87 o 
  -2   2  12      357.32      348.29     30.31 o 
  -1   2  12     1758.50     1713.74     27.84 o 
   0   2  12     1147.44     1122.10     22.83 o 
   1   2  12     1016.18     1030.27     43.85 o 
   2   2  12     1218.37     1271.31     35.74 o 
   3   2  12      934.60      981.85     23.80 o 
   4   2  12      964.68     1048.49     28.91 o 
   5   2  12      439.08      456.73     30.38 o 
   6   2  12      269.33      332.39     42.91 o 
   7   2  12        5.19       16.45      6.45 o 
   8   2  12     1150.27     1154.89     35.66 o 
   9   2  12       61.38       49.97     15.37 o 
 -15   3  12       67.36       58.79     16.58 o 
 -14   3  12       35.61       29.35      9.97 o 
 -13   3  12        9.10       11.86      7.13 o 
 -12   3  12        4.04        7.54      6.76 o 
 -11   3  12        0.02        8.11      7.10 o 
 -10   3  12      349.73      352.20     29.07 o 
  -9   3  12        1.10       14.38      6.45 o 
  -8   3  12      559.80      543.22     19.82 o 
  -7   3  12       27.02       20.63      7.97 o 
  -6   3  12      144.60      145.23     20.78 o 
  -5   3  12        0.22        8.04      5.16 o 
  -4   3  12        4.13        6.05      4.02 o 
  -3   3  12        5.96        6.72      6.11 o 
  -2   3  12       55.74       51.07     12.05 o 
  -1   3  12       52.05       41.21      9.47 o 
   0   3  12      692.49      718.13     19.78 o 
   1   3  12       35.08       28.95      9.04 o 
   2   3  12       52.44       53.11      9.66 o 
   3   3  12       89.03       90.90     12.02 o 
   4   3  12       38.24       38.89     15.57 o 
   5   3  12      200.86      180.27     23.26 o 
   6   3  12       92.86       76.93     11.49 o 
   7   3  12       17.13       18.74     11.16 o 
   8   3  12        0.55       20.02     10.62 o 
 -15   4  12      196.64      175.00     45.37 o 
 -14   4  12       15.23       20.80     10.19 o 
 -13   4  12      389.57      384.84     24.13 o 
 -12   4  12      319.37      311.38     52.13 o 
 -11   4  12      358.34      337.86     35.32 o 
 -10   4  12       60.00       51.31     10.62 o 
  -9   4  12     1025.71     1076.55     55.16 o 
  -8   4  12        4.46        3.94      3.22 o 
  -7   4  12      548.85      550.64     15.48 o 
  -6   4  12      112.48      121.45     14.81 o 
  -5   4  12     1003.30     1042.05     38.35 o 
  -4   4  12       18.83       18.26      5.57 o 
  -3   4  12     1058.73     1043.78     31.31 o 
  -2   4  12       88.76      105.40     13.02 o 
  -1   4  12      561.29      602.87     32.65 o 
   0   4  12       94.49      132.36     18.80 o 
   1   4  12      297.58      291.52     43.74 o 
   2   4  12      250.39      288.98     37.92 o 
   3   4  12      414.57      381.93     36.30 o 
   4   4  12      474.18      459.65     39.62 o 
   5   4  12       24.13       23.95     15.02 o 
   6   4  12      554.95      551.00     57.69 o 
   7   4  12       14.33       31.10     13.90 o 
 -14   5  12       85.45       53.74     16.73 o 
 -13   5  12        0.00        1.83      8.18 o 
 -12   5  12       49.78       37.54     13.44 o 
 -11   5  12      216.05      202.11     60.29 o 
 -10   5  12      152.46      183.39     47.08 o 
  -9   5  12       19.06       38.92     15.83 o 
  -8   5  12       10.00       38.99     13.72 o 
  -7   5  12       17.24       15.08      8.97 o 
  -6   5  12       28.16       44.67     10.22 o 
  -5   5  12      469.77      434.66     31.87 o 
  -4   5  12       52.47       41.32     14.71 o 
  -3   5  12      501.92      463.09     35.26 o 
  -2   5  12       35.33       38.19      9.53 o 
  -1   5  12        5.72       18.94     12.71 o 
   0   5  12      135.33      153.65     23.16 o 
   1   5  12       39.00       21.80     12.69 o 
   2   5  12       21.29       34.62     11.93 o 
   3   5  12       36.84       48.62     12.78 o 
   4   5  12       80.56       72.46     16.47 o 
   5   5  12      209.85      199.88     33.25 o 
   6   5  12      268.30      309.09     58.90 o 
 -12   6  12       28.25       59.69     22.70 o 
 -11   6  12      383.31      438.15     61.03 o 
 -10   6  12       15.00       29.98     13.99 o 
  -9   6  12      171.91      234.91     37.69 o 
  -8   6  12        0.60       18.00     18.84 o 
  -7   6  12      417.94      451.88     72.73 o 
  -6   6  12       97.29      120.65     22.41 o 
  -5   6  12      515.74      543.70     45.19 o 
  -4   6  12      114.47      100.26     20.43 o 
  -3   6  12      255.06      215.52     35.64 o 
  -2   6  12      403.53      374.01     41.70 o 
  -1   6  12      541.98      610.94     44.69 o 
   0   6  12       31.23       46.91     12.52 o 
   1   6  12      248.67      244.16     40.95 o 
   2   6  12       74.94       79.45     16.04 o 
   3   6  12      164.33      129.56     35.62 o 
   4   6  12      330.72      259.16     55.42 o 
   5   6  12      423.73      338.97     59.61 o 
 -10   7  12       17.38       26.02     21.12 o 
  -9   7  12       10.24       20.46     13.63 o 
  -8   7  12        9.02       20.80     15.42 o 
  -7   7  12       20.27       22.92     15.91 o 
  -6   7  12       10.28       19.94      9.56 o 
  -5   7  12        4.00       49.19     18.57 o 
  -4   7  12      104.85      113.85     23.84 o 
  -3   7  12        0.30       15.53      9.64 o 
  -2   7  12        7.62        8.78      6.24 o 
  -1   7  12       29.60       35.24     11.24 o 
   0   7  12        6.50       11.00      7.92 o 
   1   7  12        0.83       22.83      9.68 o 
   2   7  12        3.11       13.05      6.94 o 
   3   7  12       25.40       17.84      8.04 o 
  -5   8  12      475.75      429.97     75.70 o 
  -4   8  12       62.08       57.00     21.09 o 
  -3   8  12      361.01      370.42     63.54 o 
  -2   8  12      111.06       96.67     32.96 o 
 -16   1  13      156.62      129.09     23.74 o 
 -15   1  13      199.54      211.43     29.14 o 
 -14   1  13      653.57      647.76     34.72 o 
 -13   1  13      324.14      345.31     32.02 o 
 -12   1  13      183.22      180.13     24.83 o 
 -11   1  13      176.79      209.77     27.62 o 
 -10   1  13      292.18      315.69     32.33 o 
  -9   1  13      239.99      217.77     27.21 o 
  -8   1  13      788.89      799.41     28.19 o 
  -7   1  13       97.81       83.91     12.47 o 
  -6   1  13     2418.23     2490.54     47.20 o 
  -5   1  13      115.82      107.06     15.79 o 
  -4   1  13      193.44      201.19     22.70 o 
  -3   1  13      170.49      173.50     28.06 o 
  -2   1  13      796.41      815.43     24.22 o 
  -1   1  13        7.68       16.48      6.75 o 
   0   1  13     1734.28     1782.76     48.30 o 
   1   1  13      560.77      538.03     18.63 o 
   2   1  13      648.70      737.10     30.34 o 
   3   1  13      302.67      267.20     20.59 o 
   4   1  13      434.52      438.05     29.36 o 
   5   1  13      120.93      118.77     23.70 o 
   6   1  13      378.89      359.67     32.89 o 
   7   1  13      629.49      622.24     24.74 o 
   8   1  13       50.27       36.53      9.68 o 
 -15   2  13        6.55        8.76     10.96 o 
 -14   2  13       42.13       29.84      9.65 o 
 -13   2  13        4.50       13.06      6.19 o 
 -12   2  13       11.09       12.70      5.08 o 
 -11   2  13       20.14       42.09      9.45 o 
 -10   2  13        1.50       26.85      9.44 o 
  -9   2  13        7.27       15.10      7.44 o 
  -8   2  13      140.56      141.63     22.16 o 
  -7   2  13      294.65      276.72     33.52 o 
  -6   2  13       88.35       84.96     13.05 o 
  -5   2  13      214.95      242.12     21.70 o 
  -4   2  13      100.14      118.98     17.02 o 
  -3   2  13      149.41      145.02     20.53 o 
  -2   2  13       70.01       67.12     11.84 o 
  -1   2  13       20.82       11.12      7.75 o 
   0   2  13        0.38        8.64      6.50 o 
   1   2  13      189.87      166.82     21.21 o 
   2   2  13       44.15       40.93      7.85 o 
   3   2  13        7.95       10.85      7.08 o 
   4   2  13        7.75       19.75      8.30 o 
   5   2  13       52.13       49.46     11.27 o 
   6   2  13       35.50       31.57      8.88 o 
   7   2  13      125.19      115.78     24.81 o 
   8   2  13       79.85       81.51     22.72 o 
 -15   3  13      303.22      306.23     36.45 o 
 -14   3  13      396.12      393.49     28.85 o 
 -13   3  13       17.79       31.20      8.50 o 
 -12   3  13     1004.42      996.35     27.82 o 
 -11   3  13        4.67       17.35      6.44 o 
 -10   3  13     1475.83     1545.83     56.00 o 
  -9   3  13       10.58       12.43      6.75 o 
  -8   3  13     2068.86     2182.54     34.15 o 
  -7   3  13      209.86      216.84     30.90 o 
  -6   3  13     2158.89     2184.77     34.47 o 
  -5   3  13      951.17      963.69     31.81 o 
  -4   3  13     1240.39     1344.29     24.06 o 
  -3   3  13     1351.01     1325.51     26.20 o 
  -2   3  13      521.84      541.58     17.71 o 
  -1   3  13     1085.53     1168.77     33.34 o 
   0   3  13      640.03      676.55     23.25 o 
   1   3  13      590.07      567.27     23.22 o 
   2   3  13      737.94      822.23     37.54 o 
   3   3  13      600.87      623.16     30.54 o 
   4   3  13       51.53       50.88     14.98 o 
   5   3  13      532.72      568.16     55.07 o 
   6   3  13       15.62       19.17     10.67 o 
   7   3  13      426.29      468.12     53.69 o 
 -14   4  13        0.06        8.26      7.95 o 
 -13   4  13       28.38       31.38     11.06 o 
 -12   4  13       59.25       44.54     15.08 o 
 -11   4  13      417.98      400.62     25.18 o 
 -10   4  13        1.71       20.84      8.64 o 
  -9   4  13       44.26       47.31     12.89 o 
  -8   4  13        0.04       10.62      7.02 o 
  -7   4  13      303.43      258.40     17.00 o 
  -6   4  13       22.64       17.47      7.31 o 
  -5   4  13      157.70      165.03     25.53 o 
  -4   4  13      154.74      189.61     23.75 o 
  -3   4  13      134.63       92.54     22.63 o 
  -2   4  13       57.97       54.68     12.80 o 
  -1   4  13      724.52      687.21     32.39 o 
   0   4  13      240.71      224.97     41.47 o 
   1   4  13       51.54       62.81     12.42 o 
   2   4  13      547.25      407.93     59.41 o 
   3   4  13       26.37        3.62     10.20 o 
   4   4  13      411.90      438.26     45.07 o 
   5   4  13       38.04       30.83      8.62 o 
   6   4  13       73.60       71.02     21.58 o 
 -13   5  13      179.32      179.89     46.36 o 
 -12   5  13      204.24      192.52     53.78 o 
 -11   5  13       58.25       53.57     14.57 o 
 -10   5  13       49.78       30.06     17.80 o 
  -9   5  13       39.12       57.40     18.51 o 
  -8   5  13        9.59       17.73      9.13 o 
  -7   5  13      294.70      318.73     28.94 o 
  -6   5  13      181.53      134.13     31.13 o 
  -5   5  13      773.18      817.92     45.68 o 
  -4   5  13      476.48      453.52     21.29 o 
  -3   5  13       21.12       19.43     11.59 o 
  -2   5  13     1246.36     1240.94     31.94 o 
  -1   5  13        1.54        9.84      8.95 o 
   0   5  13      185.00      209.09     35.07 o 
   1   5  13       50.21       56.14     15.76 o 
   2   5  13      488.35      516.38     28.03 o 
   3   5  13       10.46       18.99      6.78 o 
   4   5  13      442.48      485.14     37.23 o 
   5   5  13      140.09      124.14     29.58 o 
 -11   6  13        0.47        5.37     11.84 o 
 -10   6  13      142.42      110.22     33.60 o 
  -9   6  13      170.48      131.20     38.41 o 
  -8   6  13      115.51       92.24     30.26 o 
  -7   6  13        0.81       24.45     16.29 o 
  -6   6  13        0.02       17.85     11.90 o 
  -5   6  13        0.65        3.39     10.48 o 
  -4   6  13        1.65       11.04      6.83 o 
  -3   6  13       18.60       23.10      9.21 o 
  -2   6  13        9.97       10.49     11.10 o 
  -1   6  13        0.52       12.24     11.04 o 
   0   6  13       14.98        4.77     12.27 o 
   1   6  13       33.02       43.94     11.91 o 
   2   6  13       59.18       37.06     18.83 o 
   3   6  13       18.21       12.36      7.32 o 
  -8   7  13      432.42      396.57     56.03 o 
  -7   7  13        1.46       19.95     13.65 o 
  -6   7  13     1042.13     1067.89     46.43 o 
  -5   7  13        4.31       11.01     10.88 o 
  -4   7  13      802.17     1012.73    172.62 o 
  -3   7  13      255.72      253.78     51.42 o 
  -2   7  13      411.44      384.99     31.16 o 
  -1   7  13       19.94       26.82      6.48 o 
   0   7  13       83.56       54.47     15.11 o 
 -15   0  14      145.31      123.95     26.13 o 
 -14   0  14      299.78      291.28     64.05 o 
 -13   0  14       95.93      108.56     24.51 o 
 -12   0  14       84.24       82.49     24.44 o 
 -11   0  14      180.90      195.64     51.45 o 
 -10   0  14      454.14      450.35     21.33 o 
  -9   0  14      101.02      119.57     21.21 o 
  -8   0  14      425.94      417.82     42.20 o 
  -7   0  14      284.23      278.00     41.27 o 
  -6   0  14      798.38      765.55     48.49 o 
  -5   0  14     1095.58     1120.29     53.67 o 
  -4   0  14      113.04      136.39     25.49 o 
  -3   0  14     3394.26     3566.27     69.42 o 
  -2   0  14        3.81        9.51      8.89 o 
  -1   0  14     1320.30     1462.90     55.38 o 
   0   0  14        1.31       11.10     12.92 o 
   1   0  14      778.69      819.94     41.63 o 
   2   0  14       21.37       24.29     11.48 o 
   3   0  14      302.99      340.44     43.63 o 
   4   0  14      130.95      124.71     31.48 o 
   5   0  14      874.59      823.76     57.67 o 
   6   0  14        3.08       37.80     13.90 o 
   7   0  14      459.24      461.46     32.71 o 
 -15   1  14       14.47       21.07      7.01 o 
 -14   1  14      136.15      108.79     17.85 o 
 -13   1  14      296.09      273.46     39.56 o 
 -12   1  14        8.95        9.49      7.61 o 
 -11   1  14      195.25      206.15     30.32 o 
 -10   1  14        2.19       12.23      6.33 o 
  -9   1  14      260.11      273.91     25.85 o 
  -8   1  14      112.79       91.03     15.74 o 
  -7   1  14      240.95      225.24     27.37 o 
  -6   1  14        0.01       11.93      5.74 o 
  -5   1  14       80.86       65.13     14.06 o 
  -4   1  14       48.62       32.40      7.41 o 
  -3   1  14      826.62      852.88     33.82 o 
  -2   1  14       23.30       20.32      5.97 o 
  -1   1  14      501.61      511.33     22.19 o 
   0   1  14      305.21      318.84     70.64 o 
   1   1  14       71.46       53.62     14.37 o 
   2   1  14       38.94       55.98     18.81 o 
   3   1  14      306.00      267.38     33.87 o 
   4   1  14        4.32       10.33      4.86 o 
   5   1  14        1.05       16.18      6.73 o 
   6   1  14      265.91      229.34     28.11 o 
   7   1  14        7.04       13.17      6.10 o 
 -15   2  14      183.78      165.64     27.65 o 
 -14   2  14      108.66       92.36     19.35 o 
 -13   2  14      455.00      466.48     29.27 o 
 -12   2  14      135.40      120.84     21.50 o 
 -11   2  14      456.43      453.18     24.34 o 
 -10   2  14       68.52       56.93     11.81 o 
  -9   2  14     1101.20     1157.09     48.27 o 
  -8   2  14        3.77       10.97      7.22 o 
  -7   2  14     2849.11     2827.60     53.96 o 
  -6   2  14      197.75      188.48     31.32 o 
  -5   2  14     1212.39     1331.95     41.87 o 
  -4   2  14      466.83      430.52     26.02 o 
  -3   2  14      284.00      308.74     18.18 o 
  -2   2  14      460.93      440.87     31.15 o 
  -1   2  14      539.60      607.07     22.95 o 
   0   2  14      883.52      934.53     36.24 o 
   1   2  14      647.26      681.06     48.86 o 
   2   2  14      426.64      411.10     34.92 o 
   3   2  14      121.87      103.27     16.04 o 
   4   2  14      567.89      576.39     46.16 o 
   5   2  14       49.79       22.22     20.29 o 
   6   2  14      470.51      452.86     43.67 o 
 -14   3  14      127.42       96.34     20.82 o 
 -13   3  14      100.63       57.86     13.71 o 
 -12   3  14      241.21      229.99     50.45 o 
 -11   3  14       37.82       37.83      8.66 o 
 -10   3  14       39.80       34.90      8.87 o 
  -9   3  14        4.59       14.05      7.88 o 
  -8   3  14        4.90       15.71      5.99 o 
  -7   3  14      397.80      385.89     17.46 o 
  -6   3  14       86.62       71.24     14.99 o 
  -5   3  14      116.37      103.48     17.62 o 
  -4   3  14        9.43       12.60      7.50 o 
  -3   3  14       18.09       12.82      9.12 o 
  -2   3  14       94.74       91.36     15.22 o 
  -1   3  14       21.64       33.68     10.45 o 
   0   3  14       48.71       34.61      8.00 o 
   1   3  14      174.19      158.24     25.88 o 
   2   3  14       41.22       34.95     10.35 o 
   3   3  14      202.27      192.42     33.56 o 
   4   3  14        2.96       20.26      6.69 o 
   5   3  14        8.60       23.28      9.62 o 
   6   3  14        2.88       16.18     10.53 o 
 -13   4  14      269.82      266.04     68.44 o 
 -12   4  14      397.19      378.18     91.73 o 
 -11   4  14      190.17      225.74     51.66 o 
 -10   4  14       30.76       27.98     18.15 o 
  -9   4  14      329.00      336.75     38.69 o 
  -8   4  14      159.72      137.96     27.74 o 
  -7   4  14      513.99      510.49     34.37 o 
  -6   4  14      106.94       95.45     20.04 o 
  -5   4  14      982.84     1092.32     41.38 o 
  -4   4  14       88.81       88.09     18.22 o 
  -3   4  14      374.31      451.16     21.02 o 
  -2   4  14       18.47        8.85      9.74 o 
  -1   4  14      278.83      336.58     37.59 o 
   0   4  14      290.89      279.20     42.43 o 
   1   4  14     1001.70     1023.61     32.69 o 
   2   4  14      136.32      127.84     23.30 o 
   3   4  14      330.25      308.34     43.53 o 
   4   4  14       77.06       95.92     23.80 o 
   5   4  14       39.78       26.75     15.33 o 
 -12   5  14        4.68       14.52     14.07 o 
 -11   5  14       26.13       38.19     15.29 o 
 -10   5  14       93.47       82.55     28.98 o 
  -9   5  14        0.57        6.86      9.41 o 
  -8   5  14      203.91      201.37     52.97 o 
  -7   5  14       41.75       49.60     32.26 o 
  -6   5  14        3.99        3.48      6.63 o 
  -5   5  14       59.26       39.76     11.60 o 
  -4   5  14        5.73       11.83     10.41 o 
  -3   5  14       45.17       51.83     13.98 o 
  -2   5  14       41.31       17.03     12.19 o 
  -1   5  14       10.73       18.88     10.21 o 
   0   5  14       95.11       71.41     27.82 o 
   1   5  14        6.97       10.75      8.70 o 
   2   5  14        4.15       18.38      7.95 o 
   3   5  14      138.59      121.80     26.18 o 
 -10   6  14       24.29       25.54     10.79 o 
  -9   6  14      224.10      271.96     75.01 o 
  -8   6  14        4.54       12.64     16.54 o 
  -7   6  14      273.03      230.78     55.90 o 
  -6   6  14      188.93      171.52     45.09 o 
  -5   6  14      104.37       93.99     31.62 o 
  -4   6  14        8.06       30.03     15.62 o 
  -3   6  14     1024.33      980.14     26.67 o 
  -2   6  14        0.94       10.38      7.10 o 
  -1   6  14      363.28      304.78     40.76 o 
   0   6  14        0.74       15.09     12.03 o 
   1   6  14      339.37      334.17     31.81 o 
  -5   7  14       28.40       37.55     16.45 o 
  -4   7  14       68.66       40.04     17.81 o 
 -14   1  15      187.15      156.36     23.93 o 
 -13   1  15      336.90      294.38     32.72 o 
 -12   1  15      171.88      158.93     25.57 o 
 -11   1  15      144.58      167.29     27.95 o 
 -10   1  15      374.09      345.67     28.19 o 
  -9   1  15      124.54      116.43     22.16 o 
  -8   1  15      381.06      352.76     25.21 o 
  -7   1  15      104.48      109.30     17.02 o 
  -6   1  15      507.04      484.88     22.77 o 
  -5   1  15      422.16      390.49     27.12 o 
  -4   1  15      740.36      745.16     22.76 o 
  -3   1  15       69.03       52.41     12.84 o 
  -2   1  15      866.30      894.84     31.93 o 
  -1   1  15      211.91      207.48     29.77 o 
   0   1  15     1424.49     1526.62     32.93 o 
   1   1  15       22.85       22.71      6.47 o 
   2   1  15      529.86      554.31     31.44 o 
   3   1  15      226.29      156.10     25.63 o 
   4   1  15      509.90      528.53     41.42 o 
   5   1  15       59.89       76.79     17.45 o 
 -14   2  15        1.75       18.91      9.30 o 
 -13   2  15        3.14       19.07      7.90 o 
 -12   2  15       23.94       23.70      7.05 o 
 -11   2  15       67.77       42.81     10.27 o 
 -10   2  15      124.27      114.22     19.86 o 
  -9   2  15       58.46       54.15     13.85 o 
  -8   2  15      124.43      108.98     15.92 o 
  -7   2  15      184.59      193.28     26.50 o 
  -6   2  15       81.66       79.99     15.70 o 
  -5   2  15        0.14        7.03      3.72 o 
  -4   2  15       22.22       15.52      7.74 o 
  -3   2  15        6.56       12.48      5.26 o 
  -2   2  15       84.96       85.41     14.05 o 
  -1   2  15      345.09      356.12     25.75 o 
   0   2  15        4.43       11.02     10.76 o 
   1   2  15       39.86       22.76      6.08 o 
   2   2  15       32.18       21.44     10.92 o 
   3   2  15       55.00       40.99     15.94 o 
   4   2  15       23.03       19.62      9.71 o 
   5   2  15      172.78      194.25     23.60 o 
 -13   3  15       42.04       90.18     32.56 o 
 -12   3  15      380.96      397.02     24.32 o 
 -11   3  15        3.14       16.24      6.57 o 
 -10   3  15      564.90      491.02     36.09 o 
  -9   3  15        0.49        8.82      5.34 o 
  -8   3  15      544.19      577.92     47.56 o 
  -7   3  15      291.41      250.39     38.92 o 
  -6   3  15     1307.62     1311.74     31.64 o 
  -5   3  15      326.22      291.88     32.25 o 
  -4   3  15      206.31      203.32     33.06 o 
  -3   3  15      180.22      186.46     29.94 o 
  -2   3  15      136.55      140.43     28.30 o 
  -1   3  15       78.88       69.98     20.15 o 
   0   3  15      190.43      200.16     34.08 o 
   1   3  15      167.32      140.31     23.04 o 
   2   3  15      110.29       88.54     21.45 o 
   3   3  15      145.18      131.74     26.55 o 
   4   3  15      133.68      118.73     24.95 o 
 -12   4  15       80.18      123.86     43.57 o 
 -11   4  15       18.78       18.39     11.23 o 
 -10   4  15        0.06       16.09      8.52 o 
  -9   4  15        0.89       14.16     15.79 o 
  -8   4  15        0.06        5.17      5.63 o 
  -7   4  15       89.66       59.05     11.13 o 
  -6   4  15       26.60       27.00      6.17 o 
  -5   4  15       68.15       75.72     17.46 o 
  -4   4  15      303.43      229.02     49.17 o 
  -3   4  15        3.23       15.46      9.47 o 
  -2   4  15      230.19      201.70     47.35 o 
  -1   4  15        1.23       23.07      7.56 o 
   0   4  15        4.17       23.68     11.52 o 
   1   4  15       20.01       23.53     10.89 o 
   2   4  15      424.75      378.48     42.89 o 
   3   4  15       17.23       33.12     12.41 o 
 -10   5  15       98.52       86.37     36.45 o 
  -9   5  15      390.74      336.93     72.06 o 
  -8   5  15      296.62      291.37     69.97 o 
  -7   5  15      501.50      528.63     75.93 o 
  -6   5  15      484.62      490.42     42.56 o 
  -5   5  15      284.21      319.05     39.26 o 
  -4   5  15      955.88      977.56     63.05 o 
  -3   5  15       91.82       95.01     16.48 o 
  -2   5  15      736.79      778.32     45.70 o 
  -1   5  15        0.22       10.82      8.21 o 
   0   5  15      955.12     1072.41     50.94 o 
   1   5  15        4.23       10.65      8.42 o 
  -7   6  15       64.74       61.33     21.38 o 
  -6   6  15        1.32       27.75     20.96 o 
  -5   6  15       45.71       38.49     25.05 o 
  -4   6  15       82.09       57.62     33.31 o 
  -3   6  15      158.74      141.81     29.09 o 
  -2   6  15       74.19       87.28     18.72 o 
 -13   0  16       12.96       29.27     10.16 o 
 -12   0  16      156.85      146.62     34.06 o 
 -11   0  16      255.18      317.29     23.53 o 
 -10   0  16      244.52      220.89     69.29 o 
  -9   0  16     1097.21     1145.15     56.87 o 
  -8   0  16      409.78      421.89     43.60 o 
  -7   0  16     1862.23     1840.34     47.60 o 
  -6   0  16       29.22       42.83     19.62 o 
  -5   0  16     1134.83     1279.80     80.15 o 
  -4   0  16       36.03       26.22     11.26 o 
  -3   0  16      547.43      588.65     47.20 o 
  -2   0  16        4.30       13.66     17.43 o 
  -1   0  16     1684.99     1779.91     69.70 o 
   0   0  16       27.16       14.86      9.34 o 
   1   0  16      560.99      634.25     30.26 o 
   2   0  16      263.90      275.04     72.08 o 
   3   0  16      784.39      778.06     38.70 o 
   4   0  16        7.43       19.59      9.38 o 
 -13   1  16       47.33       63.32     11.05 o 
 -12   1  16       18.20       20.04      8.04 o 
 -11   1  16      121.19       91.69     26.60 o 
 -10   1  16      106.86       92.96     17.96 o 
  -9   1  16        0.21        8.70      6.22 o 
  -8   1  16        0.45       25.41      7.42 o 
  -7   1  16       20.53       13.82      8.50 o 
  -6   1  16       21.97       17.52      8.57 o 
  -5   1  16      425.84      398.15     33.60 o 
  -4   1  16       18.99       26.88      9.98 o 
  -3   1  16       26.90       18.19      7.13 o 
  -2   1  16       63.75       74.37     17.10 o 
  -1   1  16       11.65       18.60      7.26 o 
   0   1  16      227.34      194.47     35.85 o 
   1   1  16       13.09       13.40      7.31 o 
   2   1  16       70.92       48.32      9.76 o 
   3   1  16       15.36       29.31     16.69 o 
   4   1  16        1.20       18.40      9.29 o 
 -13   2  16      151.03      130.80     27.24 o 
 -12   2  16       68.04       77.18     14.44 o 
 -11   2  16      171.22      138.77     27.05 o 
 -10   2  16      124.87       92.57     17.26 o 
  -9   2  16       71.37       57.61     13.58 o 
  -8   2  16       70.65       38.92      9.81 o 
  -7   2  16      950.89      937.88     25.25 o 
  -6   2  16       58.07       42.78     13.56 o 
  -5   2  16       76.19      107.63     16.86 o 
  -4   2  16       21.60       22.84      8.33 o 
  -3   2  16       84.22       92.53     19.45 o 
  -2   2  16       70.22       65.01     12.12 o 
  -1   2  16      324.99      340.95     54.01 o 
   0   2  16       37.18       45.18     13.50 o 
   1   2  16      218.36      161.00     34.52 o 
   2   2  16       63.31       61.49     15.22 o 
   3   2  16       61.97       56.72     16.49 o 
 -12   3  16       14.91       13.82     12.46 o 
 -11   3  16       46.20       55.46     17.40 o 
 -10   3  16       18.06       15.26      7.28 o 
  -9   3  16        5.87        5.01      6.67 o 
  -8   3  16        7.20       15.51      7.48 o 
  -7   3  16        0.11       15.09      9.03 o 
  -6   3  16        6.66       13.42      7.59 o 
  -5   3  16       32.79       36.55     10.31 o 
  -4   3  16        8.72       24.57      7.89 o 
  -3   3  16       26.65       41.82     10.64 o 
  -2   3  16        8.42       17.02      7.04 o 
  -1   3  16        4.21       15.28      7.73 o 
   0   3  16       30.98       20.56      9.04 o 
   1   3  16       62.68       43.27     16.11 o 
   2   3  16       28.36       22.11      8.62 o 
 -10   4  16      325.95      294.64     41.11 o 
  -9   4  16      193.65      208.69     42.74 o 
  -8   4  16      114.28       84.61     27.53 o 
  -7   4  16      314.63      293.63     29.56 o 
  -6   4  16      162.62      137.21     30.06 o 
  -5   4  16      464.66      488.41     25.02 o 
  -4   4  16        2.05       24.31      8.99 o 
  -3   4  16      769.76      667.11    118.19 o 
  -2   4  16       20.82       21.26      9.42 o 
  -1   4  16      404.52      486.98     48.55 o 
   0   4  16       27.99       32.11     10.33 o 
   1   4  16      335.57      247.34     54.12 o 
  -8   5  16        1.38        8.04     10.36 o 
  -7   5  16        0.28        0.00     13.66 o 
  -6   5  16       51.82       40.65     11.94 o 
  -5   5  16       68.44       44.02     13.96 o 
  -4   5  16      127.40       99.68     23.58 o 
  -3   5  16       26.74       37.01     10.80 o 
  -2   5  16       77.89       75.17     19.69 o 
 -12   1  17       78.05       49.78     10.29 o 
 -11   1  17       56.93       57.58     10.55 o 
 -10   1  17       36.59       32.96      9.04 o 
  -9   1  17      166.54      135.24     27.84 o 
  -8   1  17      691.41      703.14     26.58 o 
  -7   1  17      244.75      220.33     26.31 o 
  -6   1  17      542.70      608.89     21.74 o 
  -5   1  17        7.29       20.33      5.48 o 
  -4   1  17      290.06      258.73     37.47 o 
  -3   1  17        2.06       10.76      5.73 o 
  -2   1  17      697.37      741.81     25.30 o 
  -1   1  17        0.74       12.72      7.11 o 
   0   1  17      728.77      821.03     58.96 o 
   1   1  17      196.05      165.57     34.27 o 
 -11   2  17      239.46      184.29     34.30 o 
 -10   2  17        9.13       30.59      9.52 o 
  -9   2  17       14.19       19.42      7.04 o 
  -8   2  17      468.27      394.27     28.88 o 
  -7   2  17      134.05      111.35     20.73 o 
  -6   2  17       15.40       36.64     10.97 o 
  -5   2  17       17.32       14.88     11.33 o 
  -4   2  17        2.41       31.95     14.56 o 
  -3   2  17       20.64       19.32      9.90 o 
  -2   2  17        4.66       18.53     34.49 o 
  -1   2  17        1.47       18.77      9.95 o 
   0   2  17        2.98       11.24      9.86 o 
   1   2  17        0.61        6.94      9.62 o 
 -10   3  17       69.04       69.62     17.43 o 
  -9   3  17        0.99        0.69     10.48 o 
  -8   3  17      167.06      138.06     32.79 o 
  -7   3  17      186.98      145.09     38.22 o 
  -6   3  17       66.66       70.38     15.99 o 
  -5   3  17      134.77      128.04     26.10 o 
  -4   3  17      181.64      130.57     30.67 o 
  -3   3  17        0.04        9.86      9.07 o 
  -2   3  17      102.19      102.69     23.95 o 
  -1   3  17       17.43       20.10     10.77 o 
   0   3  17      238.73      229.91     38.84 o 
  -8   4  17       92.09       80.37     23.93 o 
  -7   4  17        0.44       14.43      9.53 o 
  -6   4  17        0.10       18.51      8.62 o 
  -5   4  17        2.23       14.03      5.64 o 
  -4   4  17        3.24       20.44     15.11 o 
  -3   4  17        9.42       27.83     15.63 o 
 -10   0  18      102.52       82.92     25.92 o 
  -9   0  18      787.13      829.71     31.29 o 
  -8   0  18        0.78       21.82     12.22 o 
  -7   0  18      385.12      427.14     56.59 o 
  -6   0  18      120.85      109.20     33.17 o 
  -5   0  18      467.46      532.89     25.83 o 
  -4   0  18        9.25       24.17     13.56 o 
  -3   0  18      175.42      149.35     36.73 o 
  -2   0  18       14.40        6.45     11.46 o 
  -1   0  18      426.71      332.39     54.46 o 
  -9   1  18        8.34       10.03      6.43 o 
  -8   1  18       65.25       57.41     11.11 o 
  -7   1  18       69.20       77.02     17.25 o 
  -6   1  18        6.62       14.90      8.15 o 
  -5   1  18      143.95      124.42     24.30 o 
  -4   1  18        0.64       13.42      6.79 o 
  -3   1  18      108.80       66.21     18.09 o 
  -2   1  18       73.59       54.47     16.72 o 
  -8   2  18      356.65      271.04     53.91 o 
  -7   2  18      122.85      104.25     20.44 o 
  -6   2  18      245.92      232.62     51.34 o 
  -5   2  18      136.62      146.59     32.17 o 
  -4   2  18       32.31       30.75     10.55 o 
  -3   2  18      232.89      198.90     36.06 o 
                                                 
